# Supplementary material for: Nucleotide-Derived Competitive Inhibitors of Ectonucleotidase CD39A Promising Extracellular Target for Immunotherapy of Cancer
Source: J Med Chem. 2026 May 1;69(9):10828–64. doi: 10.1021/acs.jmedchem.6c00054 (PMC13181798; doi:10.1021/acs.jmedchem.6c00054)
Supplement: Supplementary file 2 [file jm6c00054_si_002.pdb]

REMARK   4      COMPLIES WITH FORMAT V. 3.0, 1-DEC-2006
REMARK 888
REMARK 888 WRITTEN BY MAESTRO (A PRODUCT OF SCHRODINGER, LLC)
TITLE     good hNTPDaseModel_Final2024_8BusAMP - minimized_ligand
MODEL        1
ATOM      1  N   ASN    46      26.849  45.103  -7.626  1.00  0.00           N1+
ATOM      2  CA  ASN    46      28.195  44.428  -7.612  1.00  0.00           C  
ATOM      3  C   ASN    46      28.108  43.294  -6.546  1.00  0.00           C  
ATOM      4  O   ASN    46      27.017  42.944  -6.086  1.00  0.00           O  
ATOM      5  CB  ASN    46      29.340  45.465  -7.412  1.00  0.00           C  
ATOM      6  CG  ASN    46      30.731  45.023  -7.891  1.00  0.00           C  
ATOM      7  OD1 ASN    46      30.896  43.949  -8.464  1.00  0.00           O  
ATOM      8  ND2 ASN    46      31.743  45.856  -7.645  1.00  0.00           N  
ATOM      9  H1  ASN    46      26.680  45.535  -6.727  1.00  0.00           H  
ATOM     10  H2  ASN    46      26.133  44.414  -7.805  1.00  0.00           H  
ATOM     11  H3  ASN    46      26.831  45.807  -8.350  1.00  0.00           H  
ATOM     12  HA  ASN    46      28.245  43.973  -8.602  1.00  0.00           H  
ATOM     13  HB2 ASN    46      29.420  45.753  -6.365  1.00  0.00           H  
ATOM     14  HB3 ASN    46      29.105  46.377  -7.962  1.00  0.00           H  
ATOM     15 HD21 ASN    46      32.678  45.609  -7.935  1.00  0.00           H  
ATOM     16 HD22 ASN    46      31.587  46.735  -7.173  1.00  0.00           H  
ATOM     17  N   VAL    47      29.278  42.736  -6.172  1.00  0.00           N  
ATOM     18  CA  VAL    47      29.484  41.741  -5.110  1.00  0.00           C  
ATOM     19  C   VAL    47      28.797  42.156  -3.794  1.00  0.00           C  
ATOM     20  O   VAL    47      28.968  43.286  -3.334  1.00  0.00           O  
ATOM     21  CB  VAL    47      31.002  41.504  -4.849  1.00  0.00           C  
ATOM     22  CG1 VAL    47      31.334  40.681  -3.582  1.00  0.00           C  
ATOM     23  CG2 VAL    47      31.668  40.851  -6.075  1.00  0.00           C  
ATOM     24  H   VAL    47      30.125  43.054  -6.623  1.00  0.00           H  
ATOM     25  HA  VAL    47      29.040  40.807  -5.460  1.00  0.00           H  
ATOM     26  HB  VAL    47      31.474  42.479  -4.718  1.00  0.00           H  
ATOM     27 HG11 VAL    47      30.797  39.732  -3.571  1.00  0.00           H  
ATOM     28 HG12 VAL    47      31.085  41.215  -2.665  1.00  0.00           H  
ATOM     29 HG13 VAL    47      32.399  40.456  -3.528  1.00  0.00           H  
ATOM     30 HG21 VAL    47      31.230  39.876  -6.291  1.00  0.00           H  
ATOM     31 HG22 VAL    47      32.736  40.705  -5.913  1.00  0.00           H  
ATOM     32 HG23 VAL    47      31.560  41.468  -6.967  1.00  0.00           H  
ATOM     33  N   LYS    48      27.975  41.235  -3.275  1.00  0.00           N  
ATOM     34  CA  LYS    48      26.973  41.508  -2.259  1.00  0.00           C  
ATOM     35  C   LYS    48      27.479  41.386  -0.824  1.00  0.00           C  
ATOM     36  O   LYS    48      28.454  40.687  -0.549  1.00  0.00           O  
ATOM     37  CB  LYS    48      25.764  40.579  -2.497  1.00  0.00           C  
ATOM     38  CG  LYS    48      24.950  40.894  -3.767  1.00  0.00           C  
ATOM     39  CD  LYS    48      23.776  41.866  -3.545  1.00  0.00           C  
ATOM     40  CE  LYS    48      24.144  43.216  -2.913  1.00  0.00           C  
ATOM     41  NZ  LYS    48      25.068  43.992  -3.760  1.00  0.00           N1+
ATOM     42  H   LYS    48      27.944  40.308  -3.677  1.00  0.00           H  
ATOM     43  HA  LYS    48      26.673  42.544  -2.380  1.00  0.00           H  
ATOM     44  HB2 LYS    48      25.089  40.603  -1.641  1.00  0.00           H  
ATOM     45  HB3 LYS    48      26.118  39.551  -2.550  1.00  0.00           H  
ATOM     46  HG2 LYS    48      24.546  39.961  -4.160  1.00  0.00           H  
ATOM     47  HG3 LYS    48      25.600  41.273  -4.554  1.00  0.00           H  
ATOM     48  HD2 LYS    48      23.027  41.379  -2.919  1.00  0.00           H  
ATOM     49  HD3 LYS    48      23.283  42.046  -4.501  1.00  0.00           H  
ATOM     50  HE2 LYS    48      24.571  43.079  -1.921  1.00  0.00           H  
ATOM     51  HE3 LYS    48      23.238  43.792  -2.761  1.00  0.00           H  
ATOM     52  HZ1 LYS    48      25.356  44.831  -3.277  1.00  0.00           H  
ATOM     53  HZ2 LYS    48      25.886  43.443  -3.985  1.00  0.00           H  
ATOM     54  HZ3 LYS    48      24.608  44.270  -4.621  1.00  0.00           H  
ATOM     55  N   TYR    49      26.736  42.080   0.048  1.00  0.00           N  
ATOM     56  CA  TYR    49      26.839  42.062   1.499  1.00  0.00           C  
ATOM     57  C   TYR    49      25.410  41.930   2.052  1.00  0.00           C  
ATOM     58  O   TYR    49      24.475  42.420   1.418  1.00  0.00           O  
ATOM     59  CB  TYR    49      27.511  43.356   2.012  1.00  0.00           C  
ATOM     60  CG  TYR    49      28.876  43.681   1.425  1.00  0.00           C  
ATOM     61  CD1 TYR    49      30.048  43.375   2.144  1.00  0.00           C  
ATOM     62  CD2 TYR    49      28.977  44.316   0.168  1.00  0.00           C  
ATOM     63  CE1 TYR    49      31.312  43.699   1.613  1.00  0.00           C  
ATOM     64  CE2 TYR    49      30.239  44.623  -0.373  1.00  0.00           C  
ATOM     65  CZ  TYR    49      31.407  44.321   0.352  1.00  0.00           C  
ATOM     66  OH  TYR    49      32.628  44.644  -0.165  1.00  0.00           O  
ATOM     67  H   TYR    49      25.951  42.608  -0.303  1.00  0.00           H  
ATOM     68  HA  TYR    49      27.428  41.205   1.807  1.00  0.00           H  
ATOM     69  HB2 TYR    49      27.605  43.297   3.097  1.00  0.00           H  
ATOM     70  HB3 TYR    49      26.871  44.215   1.823  1.00  0.00           H  
ATOM     71  HD1 TYR    49      29.978  42.905   3.113  1.00  0.00           H  
ATOM     72  HD2 TYR    49      28.086  44.565  -0.390  1.00  0.00           H  
ATOM     73  HE1 TYR    49      32.203  43.468   2.177  1.00  0.00           H  
ATOM     74  HE2 TYR    49      30.307  45.102  -1.339  1.00  0.00           H  
ATOM     75  HH  TYR    49      33.357  44.413   0.416  1.00  0.00           H  
ATOM     76  N   GLY    50      25.268  41.290   3.221  1.00  0.00           N  
ATOM     77  CA  GLY    50      24.007  41.144   3.951  1.00  0.00           C  
ATOM     78  C   GLY    50      24.313  41.234   5.448  1.00  0.00           C  
ATOM     79  O   GLY    50      25.450  41.017   5.861  1.00  0.00           O  
ATOM     80  H   GLY    50      26.093  40.924   3.681  1.00  0.00           H  
ATOM     81  HA2 GLY    50      23.560  40.174   3.739  1.00  0.00           H  
ATOM     82  HA3 GLY    50      23.277  41.905   3.676  1.00  0.00           H  
ATOM     83  N   ILE    51      23.299  41.553   6.266  1.00  0.00           N  
ATOM     84  CA  ILE    51      23.436  41.737   7.715  1.00  0.00           C  
ATOM     85  C   ILE    51      22.309  40.962   8.429  1.00  0.00           C  
ATOM     86  O   ILE    51      21.178  40.946   7.941  1.00  0.00           O  
ATOM     87  CB  ILE    51      23.352  43.246   8.115  1.00  0.00           C  
ATOM     88  CG1 ILE    51      24.383  44.122   7.362  1.00  0.00           C  
ATOM     89  CG2 ILE    51      23.494  43.483   9.637  1.00  0.00           C  
ATOM     90  CD1 ILE    51      24.105  45.626   7.460  1.00  0.00           C  
ATOM     91  H   ILE    51      22.381  41.742   5.884  1.00  0.00           H  
ATOM     92  HA  ILE    51      24.388  41.337   8.062  1.00  0.00           H  
ATOM     93  HB  ILE    51      22.367  43.604   7.817  1.00  0.00           H  
ATOM     94 HG12 ILE    51      24.399  43.886   6.300  1.00  0.00           H  
ATOM     95 HG13 ILE    51      25.388  43.909   7.726  1.00  0.00           H  
ATOM     96 HG21 ILE    51      24.468  43.147   9.990  1.00  0.00           H  
ATOM     97 HG22 ILE    51      22.738  42.959  10.217  1.00  0.00           H  
ATOM     98 HG23 ILE    51      23.394  44.535   9.898  1.00  0.00           H  
ATOM     99 HD11 ILE    51      23.066  45.856   7.226  1.00  0.00           H  
ATOM    100 HD12 ILE    51      24.728  46.169   6.751  1.00  0.00           H  
ATOM    101 HD13 ILE    51      24.323  46.019   8.452  1.00  0.00           H  
ATOM    102  N   VAL    52      22.638  40.336   9.573  1.00  0.00           N  
ATOM    103  CA  VAL    52      21.687  39.622  10.427  1.00  0.00           C  
ATOM    104  C   VAL    52      22.062  39.856  11.902  1.00  0.00           C  
ATOM    105  O   VAL    52      23.167  39.496  12.307  1.00  0.00           O  
ATOM    106  CB  VAL    52      21.679  38.085  10.164  1.00  0.00           C  
ATOM    107  CG1 VAL    52      20.696  37.322  11.076  1.00  0.00           C  
ATOM    108  CG2 VAL    52      21.378  37.739   8.697  1.00  0.00           C  
ATOM    109  H   VAL    52      23.589  40.388   9.917  1.00  0.00           H  
ATOM    110  HA  VAL    52      20.680  40.008  10.260  1.00  0.00           H  
ATOM    111  HB  VAL    52      22.678  37.697  10.365  1.00  0.00           H  
ATOM    112 HG11 VAL    52      19.692  37.734  10.998  1.00  0.00           H  
ATOM    113 HG12 VAL    52      20.984  37.370  12.125  1.00  0.00           H  
ATOM    114 HG13 VAL    52      20.640  36.267  10.808  1.00  0.00           H  
ATOM    115 HG21 VAL    52      20.449  38.202   8.365  1.00  0.00           H  
ATOM    116 HG22 VAL    52      21.288  36.663   8.550  1.00  0.00           H  
ATOM    117 HG23 VAL    52      22.179  38.077   8.042  1.00  0.00           H  
ATOM    118  N   LEU    53      21.125  40.420  12.682  1.00  0.00           N  
ATOM    119  CA  LEU    53      21.275  40.631  14.120  1.00  0.00           C  
ATOM    120  C   LEU    53      20.696  39.442  14.899  1.00  0.00           C  
ATOM    121  O   LEU    53      19.535  39.082  14.705  1.00  0.00           O  
ATOM    122  CB  LEU    53      20.600  41.944  14.583  1.00  0.00           C  
ATOM    123  CG  LEU    53      21.248  43.254  14.079  1.00  0.00           C  
ATOM    124  CD1 LEU    53      20.801  43.633  12.658  1.00  0.00           C  
ATOM    125  CD2 LEU    53      20.992  44.428  15.046  1.00  0.00           C  
ATOM    126  H   LEU    53      20.241  40.706  12.277  1.00  0.00           H  
ATOM    127  HA  LEU    53      22.332  40.708  14.367  1.00  0.00           H  
ATOM    128  HB2 LEU    53      20.652  41.940  15.673  1.00  0.00           H  
ATOM    129  HB3 LEU    53      19.539  41.944  14.348  1.00  0.00           H  
ATOM    130  HG  LEU    53      22.325  43.097  14.060  1.00  0.00           H  
ATOM    131 HD11 LEU    53      19.716  43.606  12.565  1.00  0.00           H  
ATOM    132 HD12 LEU    53      21.223  42.964  11.911  1.00  0.00           H  
ATOM    133 HD13 LEU    53      21.119  44.641  12.393  1.00  0.00           H  
ATOM    134 HD21 LEU    53      20.311  45.168  14.627  1.00  0.00           H  
ATOM    135 HD22 LEU    53      21.923  44.943  15.282  1.00  0.00           H  
ATOM    136 HD23 LEU    53      20.561  44.107  15.993  1.00  0.00           H  
ATOM    137  N   ASP    54      21.519  38.919  15.816  1.00  0.00           N  
ATOM    138  CA  ASP    54      21.154  37.991  16.876  1.00  0.00           C  
ATOM    139  C   ASP    54      20.912  38.824  18.142  1.00  0.00           C  
ATOM    140  O   ASP    54      21.875  39.169  18.823  1.00  0.00           O  
ATOM    141  CB  ASP    54      22.274  36.941  17.093  1.00  0.00           C  
ATOM    142  CG  ASP    54      21.988  35.939  18.213  1.00  0.00           C  
ATOM    143  OD1 ASP    54      20.800  35.599  18.386  1.00  0.00           O  
ATOM    144  OD2 ASP    54      22.964  35.456  18.824  1.00  0.00           O1-
ATOM    145  H   ASP    54      22.468  39.271  15.876  1.00  0.00           H  
ATOM    146  HA  ASP    54      20.231  37.474  16.617  1.00  0.00           H  
ATOM    147  HB2 ASP    54      23.207  37.454  17.325  1.00  0.00           H  
ATOM    148  HB3 ASP    54      22.441  36.377  16.179  1.00  0.00           H  
ATOM    149  N   ALA    55      19.641  39.132  18.435  1.00  0.00           N  
ATOM    150  CA  ALA    55      19.233  39.834  19.651  1.00  0.00           C  
ATOM    151  C   ALA    55      19.053  38.833  20.806  1.00  0.00           C  
ATOM    152  O   ALA    55      17.949  38.332  21.023  1.00  0.00           O  
ATOM    153  CB  ALA    55      17.988  40.680  19.342  1.00  0.00           C  
ATOM    154  H   ALA    55      18.894  38.808  17.834  1.00  0.00           H  
ATOM    155  HA  ALA    55      20.011  40.533  19.959  1.00  0.00           H  
ATOM    156  HB1 ALA    55      17.371  40.234  18.567  1.00  0.00           H  
ATOM    157  HB2 ALA    55      18.288  41.659  18.968  1.00  0.00           H  
ATOM    158  HB3 ALA    55      17.365  40.841  20.223  1.00  0.00           H  
ATOM    159  N   GLY    56      20.176  38.540  21.486  1.00  0.00           N  
ATOM    160  CA  GLY    56      20.309  37.531  22.538  1.00  0.00           C  
ATOM    161  C   GLY    56      19.827  38.033  23.907  1.00  0.00           C  
ATOM    162  O   GLY    56      19.140  39.051  24.016  1.00  0.00           O  
ATOM    163  H   GLY    56      21.028  39.014  21.222  1.00  0.00           H  
ATOM    164  HA2 GLY    56      21.360  37.247  22.606  1.00  0.00           H  
ATOM    165  HA3 GLY    56      19.764  36.629  22.276  1.00  0.00           H  
ATOM    166  N   SER    57      20.195  37.274  24.954  1.00  0.00           N  
ATOM    167  CA  SER    57      19.840  37.539  26.350  1.00  0.00           C  
ATOM    168  C   SER    57      20.999  38.184  27.127  1.00  0.00           C  
ATOM    169  O   SER    57      20.802  39.246  27.717  1.00  0.00           O  
ATOM    170  CB  SER    57      19.321  36.235  26.997  1.00  0.00           C  
ATOM    171  OG  SER    57      20.326  35.262  27.187  1.00  0.00           O  
ATOM    172  H   SER    57      20.763  36.453  24.794  1.00  0.00           H  
ATOM    173  HA  SER    57      19.016  38.252  26.380  1.00  0.00           H  
ATOM    174  HB2 SER    57      18.546  35.789  26.379  1.00  0.00           H  
ATOM    175  HB3 SER    57      18.868  36.451  27.965  1.00  0.00           H  
ATOM    176  HG  SER    57      19.926  34.477  27.568  1.00  0.00           H  
ATOM    177  N   SER    58      22.175  37.537  27.114  1.00  0.00           N  
ATOM    178  CA  SER    58      23.394  37.987  27.786  1.00  0.00           C  
ATOM    179  C   SER    58      24.270  38.899  26.910  1.00  0.00           C  
ATOM    180  O   SER    58      25.095  39.625  27.462  1.00  0.00           O  
ATOM    181  CB  SER    58      24.155  36.755  28.321  1.00  0.00           C  
ATOM    182  OG  SER    58      24.428  35.794  27.320  1.00  0.00           O  
ATOM    183  H   SER    58      22.246  36.648  26.636  1.00  0.00           H  
ATOM    184  HA  SER    58      23.115  38.584  28.657  1.00  0.00           H  
ATOM    185  HB2 SER    58      23.569  36.269  29.102  1.00  0.00           H  
ATOM    186  HB3 SER    58      25.097  37.052  28.784  1.00  0.00           H  
ATOM    187  HG  SER    58      24.829  36.212  26.550  1.00  0.00           H  
ATOM    188  N   HIS    59      24.065  38.871  25.582  1.00  0.00           N  
ATOM    189  CA  HIS    59      24.731  39.723  24.593  1.00  0.00           C  
ATOM    190  C   HIS    59      23.774  39.983  23.414  1.00  0.00           C  
ATOM    191  O   HIS    59      22.647  39.489  23.416  1.00  0.00           O  
ATOM    192  CB  HIS    59      26.047  39.072  24.097  1.00  0.00           C  
ATOM    193  CG  HIS    59      27.006  38.557  25.145  1.00  0.00           C  
ATOM    194  ND1 HIS    59      27.063  37.222  25.502  1.00  0.00           N  
ATOM    195  CE1 HIS    59      27.998  37.100  26.447  1.00  0.00           C  
ATOM    196  NE2 HIS    59      28.588  38.251  26.743  1.00  0.00           N  
ATOM    197  CD2 HIS    59      27.968  39.183  25.906  1.00  0.00           C  
ATOM    198  H   HIS    59      23.370  38.241  25.205  1.00  0.00           H  
ATOM    199  HA  HIS    59      24.956  40.687  25.052  1.00  0.00           H  
ATOM    200  HB2 HIS    59      26.597  39.797  23.499  1.00  0.00           H  
ATOM    201  HB3 HIS    59      25.814  38.242  23.428  1.00  0.00           H  
ATOM    202  HD1 HIS    59      26.444  36.496  25.138  1.00  0.00           H  
ATOM    203  HD2 HIS    59      28.247  40.226  25.927  1.00  0.00           H  
ATOM    204  HE1 HIS    59      28.249  36.167  26.928  1.00  0.00           H  
ATOM    205  N   THR    60      24.246  40.740  22.411  1.00  0.00           N  
ATOM    206  CA  THR    60      23.599  40.882  21.103  1.00  0.00           C  
ATOM    207  C   THR    60      24.710  40.983  20.049  1.00  0.00           C  
ATOM    208  O   THR    60      25.616  41.797  20.215  1.00  0.00           O  
ATOM    209  CB  THR    60      22.708  42.151  21.018  1.00  0.00           C  
ATOM    210  OG1 THR    60      21.548  41.942  21.799  1.00  0.00           O  
ATOM    211  CG2 THR    60      22.252  42.601  19.614  1.00  0.00           C  
ATOM    212  H   THR    60      25.165  41.153  22.484  1.00  0.00           H  
ATOM    213  HA  THR    60      23.000  39.992  20.904  1.00  0.00           H  
ATOM    214  HB  THR    60      23.262  42.976  21.458  1.00  0.00           H  
ATOM    215 HG21 THR    60      21.775  41.792  19.063  1.00  0.00           H  
ATOM    216 HG22 THR    60      23.087  42.965  19.013  1.00  0.00           H  
ATOM    217 HG23 THR    60      21.534  43.420  19.681  1.00  0.00           H  
ATOM    218  HG1 THR    60      21.830  41.720  22.690  1.00  0.00           H  
ATOM    219  N   SER    61      24.607  40.155  18.999  1.00  0.00           N  
ATOM    220  CA  SER    61      25.626  39.969  17.970  1.00  0.00           C  
ATOM    221  C   SER    61      25.077  40.325  16.584  1.00  0.00           C  
ATOM    222  O   SER    61      24.247  39.589  16.058  1.00  0.00           O  
ATOM    223  CB  SER    61      26.116  38.506  18.027  1.00  0.00           C  
ATOM    224  OG  SER    61      27.254  38.395  18.849  1.00  0.00           O  
ATOM    225  H   SER    61      23.795  39.555  18.923  1.00  0.00           H  
ATOM    226  HA  SER    61      26.478  40.623  18.140  1.00  0.00           H  
ATOM    227  HB2 SER    61      26.423  38.161  17.043  1.00  0.00           H  
ATOM    228  HB3 SER    61      25.340  37.821  18.372  1.00  0.00           H  
ATOM    229  HG  SER    61      28.029  38.627  18.323  1.00  0.00           H  
ATOM    230  N   LEU    62      25.576  41.429  16.006  1.00  0.00           N  
ATOM    231  CA  LEU    62      25.322  41.820  14.622  1.00  0.00           C  
ATOM    232  C   LEU    62      26.388  41.184  13.724  1.00  0.00           C  
ATOM    233  O   LEU    62      27.538  41.620  13.729  1.00  0.00           O  
ATOM    234  CB  LEU    62      25.259  43.359  14.529  1.00  0.00           C  
ATOM    235  CG  LEU    62      24.971  43.940  13.114  1.00  0.00           C  
ATOM    236  CD1 LEU    62      24.230  45.292  13.188  1.00  0.00           C  
ATOM    237  CD2 LEU    62      26.229  44.052  12.223  1.00  0.00           C  
ATOM    238  H   LEU    62      26.275  41.972  16.498  1.00  0.00           H  
ATOM    239  HA  LEU    62      24.349  41.448  14.308  1.00  0.00           H  
ATOM    240  HB2 LEU    62      26.171  43.781  14.944  1.00  0.00           H  
ATOM    241  HB3 LEU    62      24.465  43.671  15.209  1.00  0.00           H  
ATOM    242  HG  LEU    62      24.285  43.251  12.618  1.00  0.00           H  
ATOM    243 HD11 LEU    62      24.814  46.120  12.789  1.00  0.00           H  
ATOM    244 HD12 LEU    62      23.956  45.571  14.205  1.00  0.00           H  
ATOM    245 HD13 LEU    62      23.310  45.248  12.609  1.00  0.00           H  
ATOM    246 HD21 LEU    62      27.149  44.059  12.808  1.00  0.00           H  
ATOM    247 HD22 LEU    62      26.237  44.952  11.610  1.00  0.00           H  
ATOM    248 HD23 LEU    62      26.284  43.208  11.537  1.00  0.00           H  
ATOM    249  N   TYR    63      25.968  40.166  12.965  1.00  0.00           N  
ATOM    250  CA  TYR    63      26.782  39.482  11.968  1.00  0.00           C  
ATOM    251  C   TYR    63      26.636  40.188  10.616  1.00  0.00           C  
ATOM    252  O   TYR    63      25.532  40.609  10.272  1.00  0.00           O  
ATOM    253  CB  TYR    63      26.300  38.028  11.838  1.00  0.00           C  
ATOM    254  CG  TYR    63      26.469  37.175  13.079  1.00  0.00           C  
ATOM    255  CD1 TYR    63      25.520  37.223  14.121  1.00  0.00           C  
ATOM    256  CD2 TYR    63      27.570  36.306  13.184  1.00  0.00           C  
ATOM    257  CE1 TYR    63      25.657  36.385  15.244  1.00  0.00           C  
ATOM    258  CE2 TYR    63      27.727  35.500  14.324  1.00  0.00           C  
ATOM    259  CZ  TYR    63      26.763  35.522  15.349  1.00  0.00           C  
ATOM    260  OH  TYR    63      26.899  34.702  16.431  1.00  0.00           O  
ATOM    261  H   TYR    63      25.000  39.876  13.013  1.00  0.00           H  
ATOM    262  HA  TYR    63      27.830  39.482  12.275  1.00  0.00           H  
ATOM    263  HB2 TYR    63      26.857  37.548  11.032  1.00  0.00           H  
ATOM    264  HB3 TYR    63      25.252  37.995  11.537  1.00  0.00           H  
ATOM    265  HD1 TYR    63      24.673  37.888  14.050  1.00  0.00           H  
ATOM    266  HD2 TYR    63      28.298  36.257  12.390  1.00  0.00           H  
ATOM    267  HE1 TYR    63      24.917  36.410  16.030  1.00  0.00           H  
ATOM    268  HE2 TYR    63      28.592  34.869  14.409  1.00  0.00           H  
ATOM    269  HH  TYR    63      27.592  34.041  16.309  1.00  0.00           H  
ATOM    270  N   ILE    64      27.742  40.251   9.861  1.00  0.00           N  
ATOM    271  CA  ILE    64      27.761  40.735   8.483  1.00  0.00           C  
ATOM    272  C   ILE    64      28.299  39.595   7.603  1.00  0.00           C  
ATOM    273  O   ILE    64      29.317  38.990   7.937  1.00  0.00           O  
ATOM    274  CB  ILE    64      28.657  41.996   8.295  1.00  0.00           C  
ATOM    275  CG1 ILE    64      28.250  43.113   9.286  1.00  0.00           C  
ATOM    276  CG2 ILE    64      28.623  42.529   6.840  1.00  0.00           C  
ATOM    277  CD1 ILE    64      29.108  44.380   9.203  1.00  0.00           C  
ATOM    278  H   ILE    64      28.616  39.883  10.213  1.00  0.00           H  
ATOM    279  HA  ILE    64      26.752  40.983   8.151  1.00  0.00           H  
ATOM    280  HB  ILE    64      29.687  41.719   8.520  1.00  0.00           H  
ATOM    281 HG12 ILE    64      28.315  42.746  10.310  1.00  0.00           H  
ATOM    282 HG13 ILE    64      27.205  43.380   9.128  1.00  0.00           H  
ATOM    283 HG21 ILE    64      27.618  42.851   6.563  1.00  0.00           H  
ATOM    284 HG22 ILE    64      28.938  41.784   6.111  1.00  0.00           H  
ATOM    285 HG23 ILE    64      29.289  43.381   6.706  1.00  0.00           H  
ATOM    286 HD11 ILE    64      30.153  44.135   9.024  1.00  0.00           H  
ATOM    287 HD12 ILE    64      29.057  44.950  10.131  1.00  0.00           H  
ATOM    288 HD13 ILE    64      28.770  45.029   8.395  1.00  0.00           H  
ATOM    289  N   TYR    65      27.583  39.334   6.504  1.00  0.00           N  
ATOM    290  CA  TYR    65      27.831  38.286   5.518  1.00  0.00           C  
ATOM    291  C   TYR    65      28.043  38.898   4.125  1.00  0.00           C  
ATOM    292  O   TYR    65      27.874  40.103   3.947  1.00  0.00           O  
ATOM    293  CB  TYR    65      26.634  37.310   5.542  1.00  0.00           C  
ATOM    294  CG  TYR    65      26.551  36.503   6.825  1.00  0.00           C  
ATOM    295  CD1 TYR    65      27.490  35.479   7.052  1.00  0.00           C  
ATOM    296  CD2 TYR    65      25.590  36.801   7.815  1.00  0.00           C  
ATOM    297  CE1 TYR    65      27.532  34.812   8.287  1.00  0.00           C  
ATOM    298  CE2 TYR    65      25.607  36.104   9.040  1.00  0.00           C  
ATOM    299  CZ  TYR    65      26.598  35.133   9.286  1.00  0.00           C  
ATOM    300  OH  TYR    65      26.666  34.503  10.492  1.00  0.00           O  
ATOM    301  H   TYR    65      26.778  39.918   6.307  1.00  0.00           H  
ATOM    302  HA  TYR    65      28.745  37.750   5.768  1.00  0.00           H  
ATOM    303  HB2 TYR    65      26.703  36.597   4.719  1.00  0.00           H  
ATOM    304  HB3 TYR    65      25.708  37.865   5.393  1.00  0.00           H  
ATOM    305  HD1 TYR    65      28.207  35.230   6.289  1.00  0.00           H  
ATOM    306  HD2 TYR    65      24.858  37.578   7.651  1.00  0.00           H  
ATOM    307  HE1 TYR    65      28.286  34.061   8.466  1.00  0.00           H  
ATOM    308  HE2 TYR    65      24.877  36.337   9.801  1.00  0.00           H  
ATOM    309  HH  TYR    65      27.372  33.856  10.550  1.00  0.00           H  
ATOM    310  N   LYS    66      28.456  38.045   3.178  1.00  0.00           N  
ATOM    311  CA  LYS    66      28.795  38.382   1.797  1.00  0.00           C  
ATOM    312  C   LYS    66      28.569  37.174   0.884  1.00  0.00           C  
ATOM    313  O   LYS    66      28.628  36.040   1.351  1.00  0.00           O  
ATOM    314  CB  LYS    66      30.262  38.872   1.698  1.00  0.00           C  
ATOM    315  CG  LYS    66      31.294  37.883   2.284  1.00  0.00           C  
ATOM    316  CD  LYS    66      32.755  38.174   1.931  1.00  0.00           C  
ATOM    317  CE  LYS    66      33.703  37.413   2.869  1.00  0.00           C  
ATOM    318  NZ  LYS    66      35.104  37.503   2.430  1.00  0.00           N1+
ATOM    319  H   LYS    66      28.609  37.075   3.424  1.00  0.00           H  
ATOM    320  HA  LYS    66      28.117  39.163   1.463  1.00  0.00           H  
ATOM    321  HB2 LYS    66      30.358  39.838   2.192  1.00  0.00           H  
ATOM    322  HB3 LYS    66      30.503  39.063   0.651  1.00  0.00           H  
ATOM    323  HG2 LYS    66      31.072  36.867   1.964  1.00  0.00           H  
ATOM    324  HG3 LYS    66      31.195  37.873   3.367  1.00  0.00           H  
ATOM    325  HD2 LYS    66      32.955  39.245   1.974  1.00  0.00           H  
ATOM    326  HD3 LYS    66      32.937  37.870   0.899  1.00  0.00           H  
ATOM    327  HE2 LYS    66      33.424  36.360   2.924  1.00  0.00           H  
ATOM    328  HE3 LYS    66      33.627  37.817   3.878  1.00  0.00           H  
ATOM    329  HZ1 LYS    66      35.389  38.471   2.408  1.00  0.00           H  
ATOM    330  HZ2 LYS    66      35.690  36.994   3.076  1.00  0.00           H  
ATOM    331  HZ3 LYS    66      35.194  37.104   1.505  1.00  0.00           H  
ATOM    332  N   TRP    67      28.365  37.456  -0.411  1.00  0.00           N  
ATOM    333  CA  TRP    67      28.316  36.471  -1.491  1.00  0.00           C  
ATOM    334  C   TRP    67      28.633  37.189  -2.818  1.00  0.00           C  
ATOM    335  O   TRP    67      28.352  38.382  -2.927  1.00  0.00           O  
ATOM    336  CB  TRP    67      26.951  35.731  -1.504  1.00  0.00           C  
ATOM    337  CG  TRP    67      25.705  36.517  -1.810  1.00  0.00           C  
ATOM    338  CD1 TRP    67      25.096  36.571  -3.016  1.00  0.00           C  
ATOM    339  CD2 TRP    67      24.922  37.384  -0.932  1.00  0.00           C  
ATOM    340  NE1 TRP    67      23.995  37.399  -2.946  1.00  0.00           N  
ATOM    341  CE2 TRP    67      23.841  37.938  -1.686  1.00  0.00           C  
ATOM    342  CE3 TRP    67      25.007  37.760   0.429  1.00  0.00           C  
ATOM    343  CZ2 TRP    67      22.908  38.829  -1.125  1.00  0.00           C  
ATOM    344  CZ3 TRP    67      24.081  38.653   1.000  1.00  0.00           C  
ATOM    345  CH2 TRP    67      23.034  39.192   0.228  1.00  0.00           C  
ATOM    346  H   TRP    67      28.333  38.423  -0.710  1.00  0.00           H  
ATOM    347  HA  TRP    67      29.112  35.756  -1.288  1.00  0.00           H  
ATOM    348  HB2 TRP    67      26.796  35.251  -0.540  1.00  0.00           H  
ATOM    349  HB3 TRP    67      26.992  34.909  -2.218  1.00  0.00           H  
ATOM    350  HD1 TRP    67      25.428  36.030  -3.890  1.00  0.00           H  
ATOM    351  HE1 TRP    67      23.394  37.570  -3.740  1.00  0.00           H  
ATOM    352  HE3 TRP    67      25.790  37.352   1.047  1.00  0.00           H  
ATOM    353  HZ2 TRP    67      22.106  39.231  -1.725  1.00  0.00           H  
ATOM    354  HZ3 TRP    67      24.176  38.913   2.040  1.00  0.00           H  
ATOM    355  HH2 TRP    67      22.327  39.875   0.677  1.00  0.00           H  
ATOM    356  N   PRO    68      29.215  36.481  -3.814  1.00  0.00           N  
ATOM    357  CA  PRO    68      29.520  37.087  -5.126  1.00  0.00           C  
ATOM    358  C   PRO    68      28.263  37.400  -5.964  1.00  0.00           C  
ATOM    359  O   PRO    68      27.159  36.992  -5.604  1.00  0.00           O  
ATOM    360  CB  PRO    68      30.440  36.048  -5.788  1.00  0.00           C  
ATOM    361  CG  PRO    68      30.020  34.719  -5.186  1.00  0.00           C  
ATOM    362  CD  PRO    68      29.632  35.079  -3.758  1.00  0.00           C  
ATOM    363  HA  PRO    68      30.071  38.018  -4.992  1.00  0.00           H  
ATOM    364  HB2 PRO    68      31.474  36.260  -5.513  1.00  0.00           H  
ATOM    365  HB3 PRO    68      30.390  36.041  -6.878  1.00  0.00           H  
ATOM    366  HG2 PRO    68      30.791  33.950  -5.246  1.00  0.00           H  
ATOM    367  HG3 PRO    68      29.144  34.354  -5.718  1.00  0.00           H  
ATOM    368  HD2 PRO    68      28.848  34.413  -3.399  1.00  0.00           H  
ATOM    369  HD3 PRO    68      30.493  34.990  -3.095  1.00  0.00           H  
ATOM    370  N   ALA    69      28.459  38.140  -7.068  1.00  0.00           N  
ATOM    371  CA  ALA    69      27.412  38.497  -8.028  1.00  0.00           C  
ATOM    372  C   ALA    69      27.061  37.303  -8.940  1.00  0.00           C  
ATOM    373  O   ALA    69      27.546  37.228 -10.069  1.00  0.00           O  
ATOM    374  CB  ALA    69      27.880  39.730  -8.820  1.00  0.00           C  
ATOM    375  H   ALA    69      29.393  38.441  -7.303  1.00  0.00           H  
ATOM    376  HA  ALA    69      26.510  38.779  -7.481  1.00  0.00           H  
ATOM    377  HB1 ALA    69      28.816  39.541  -9.348  1.00  0.00           H  
ATOM    378  HB2 ALA    69      28.043  40.580  -8.156  1.00  0.00           H  
ATOM    379  HB3 ALA    69      27.135  40.032  -9.558  1.00  0.00           H  
ATOM    380  N   GLU    70      26.256  36.371  -8.403  1.00  0.00           N  
ATOM    381  CA  GLU    70      25.880  35.107  -9.037  1.00  0.00           C  
ATOM    382  C   GLU    70      24.742  35.286 -10.053  1.00  0.00           C  
ATOM    383  O   GLU    70      23.793  36.028  -9.801  1.00  0.00           O  
ATOM    384  CB  GLU    70      25.470  34.095  -7.947  1.00  0.00           C  
ATOM    385  CG  GLU    70      26.630  33.718  -7.007  1.00  0.00           C  
ATOM    386  CD  GLU    70      26.199  32.812  -5.856  1.00  0.00           C  
ATOM    387  OE1 GLU    70      26.505  33.179  -4.700  1.00  0.00           O  
ATOM    388  OE2 GLU    70      25.617  31.744  -6.149  1.00  0.00           O1-
ATOM    389  H   GLU    70      25.923  36.499  -7.457  1.00  0.00           H  
ATOM    390  HA  GLU    70      26.753  34.709  -9.559  1.00  0.00           H  
ATOM    391  HB2 GLU    70      25.086  33.188  -8.419  1.00  0.00           H  
ATOM    392  HB3 GLU    70      24.644  34.502  -7.361  1.00  0.00           H  
ATOM    393  HG2 GLU    70      27.074  34.616  -6.585  1.00  0.00           H  
ATOM    394  HG3 GLU    70      27.418  33.215  -7.568  1.00  0.00           H  
ATOM    395  N   LYS    71      24.871  34.562 -11.172  1.00  0.00           N  
ATOM    396  CA  LYS    71      23.869  34.382 -12.221  1.00  0.00           C  
ATOM    397  C   LYS    71      23.723  32.871 -12.495  1.00  0.00           C  
ATOM    398  O   LYS    71      24.387  32.064 -11.844  1.00  0.00           O  
ATOM    399  CB  LYS    71      24.310  35.142 -13.494  1.00  0.00           C  
ATOM    400  CG  LYS    71      24.167  36.678 -13.469  1.00  0.00           C  
ATOM    401  CD  LYS    71      25.314  37.495 -12.841  1.00  0.00           C  
ATOM    402  CE  LYS    71      26.709  37.232 -13.438  1.00  0.00           C  
ATOM    403  NZ  LYS    71      27.390  36.108 -12.776  1.00  0.00           N1+
ATOM    404  H   LYS    71      25.690  33.970 -11.273  1.00  0.00           H  
ATOM    405  HA  LYS    71      22.896  34.749 -11.888  1.00  0.00           H  
ATOM    406  HB2 LYS    71      23.679  34.820 -14.320  1.00  0.00           H  
ATOM    407  HB3 LYS    71      25.311  34.837 -13.781  1.00  0.00           H  
ATOM    408  HG2 LYS    71      23.235  36.937 -12.964  1.00  0.00           H  
ATOM    409  HG3 LYS    71      24.037  37.021 -14.497  1.00  0.00           H  
ATOM    410  HD2 LYS    71      25.332  37.364 -11.761  1.00  0.00           H  
ATOM    411  HD3 LYS    71      25.083  38.551 -12.984  1.00  0.00           H  
ATOM    412  HE2 LYS    71      27.336  38.112 -13.292  1.00  0.00           H  
ATOM    413  HE3 LYS    71      26.650  37.058 -14.513  1.00  0.00           H  
ATOM    414  HZ1 LYS    71      27.501  36.314 -11.791  1.00  0.00           H  
ATOM    415  HZ2 LYS    71      26.851  35.258 -12.871  1.00  0.00           H  
ATOM    416  HZ3 LYS    71      28.303  35.950 -13.181  1.00  0.00           H  
ATOM    417  N   GLU    72      22.876  32.497 -13.470  1.00  0.00           N  
ATOM    418  CA  GLU    72      22.710  31.112 -13.928  1.00  0.00           C  
ATOM    419  C   GLU    72      23.926  30.532 -14.691  1.00  0.00           C  
ATOM    420  O   GLU    72      23.955  29.319 -14.897  1.00  0.00           O  
ATOM    421  CB  GLU    72      21.386  30.933 -14.715  1.00  0.00           C  
ATOM    422  CG  GLU    72      21.198  31.775 -15.998  1.00  0.00           C  
ATOM    423  CD  GLU    72      20.690  33.191 -15.724  1.00  0.00           C  
ATOM    424  OE1 GLU    72      19.451  33.353 -15.679  1.00  0.00           O  
ATOM    425  OE2 GLU    72      21.547  34.083 -15.548  1.00  0.00           O1-
ATOM    426  H   GLU    72      22.362  33.198 -13.992  1.00  0.00           H  
ATOM    427  HA  GLU    72      22.613  30.496 -13.031  1.00  0.00           H  
ATOM    428  HB2 GLU    72      20.549  31.114 -14.038  1.00  0.00           H  
ATOM    429  HB3 GLU    72      21.287  29.882 -14.989  1.00  0.00           H  
ATOM    430  HG2 GLU    72      20.466  31.283 -16.640  1.00  0.00           H  
ATOM    431  HG3 GLU    72      22.121  31.819 -16.576  1.00  0.00           H  
ATOM    432  N   ASN    73      24.911  31.371 -15.069  1.00  0.00           N  
ATOM    433  CA  ASN    73      26.166  30.938 -15.698  1.00  0.00           C  
ATOM    434  C   ASN    73      27.249  30.481 -14.691  1.00  0.00           C  
ATOM    435  O   ASN    73      28.294  30.008 -15.139  1.00  0.00           O  
ATOM    436  CB  ASN    73      26.686  32.025 -16.680  1.00  0.00           C  
ATOM    437  CG  ASN    73      27.335  33.263 -16.040  1.00  0.00           C  
ATOM    438  OD1 ASN    73      26.657  34.246 -15.757  1.00  0.00           O  
ATOM    439  ND2 ASN    73      28.653  33.228 -15.830  1.00  0.00           N  
ATOM    440  H   ASN    73      24.825  32.358 -14.871  1.00  0.00           H  
ATOM    441  HA  ASN    73      25.983  30.046 -16.301  1.00  0.00           H  
ATOM    442  HB2 ASN    73      25.873  32.353 -17.329  1.00  0.00           H  
ATOM    443  HB3 ASN    73      27.424  31.574 -17.347  1.00  0.00           H  
ATOM    444 HD21 ASN    73      29.185  32.401 -16.060  1.00  0.00           H  
ATOM    445 HD22 ASN    73      29.116  34.005 -15.381  1.00  0.00           H  
ATOM    446  N   ASP    74      27.014  30.651 -13.377  1.00  0.00           N  
ATOM    447  CA  ASP    74      27.998  30.404 -12.316  1.00  0.00           C  
ATOM    448  C   ASP    74      27.311  30.020 -10.988  1.00  0.00           C  
ATOM    449  O   ASP    74      26.087  29.915 -10.936  1.00  0.00           O  
ATOM    450  CB  ASP    74      29.053  31.544 -12.162  1.00  0.00           C  
ATOM    451  CG  ASP    74      28.530  32.983 -12.280  1.00  0.00           C  
ATOM    452  OD1 ASP    74      27.375  33.234 -11.870  1.00  0.00           O  
ATOM    453  OD2 ASP    74      29.332  33.842 -12.708  1.00  0.00           O1-
ATOM    454  H   ASP    74      26.130  31.034 -13.068  1.00  0.00           H  
ATOM    455  HA  ASP    74      28.546  29.502 -12.597  1.00  0.00           H  
ATOM    456  HB2 ASP    74      29.784  31.405 -12.960  1.00  0.00           H  
ATOM    457  HB3 ASP    74      29.610  31.463 -11.229  1.00  0.00           H  
ATOM    458  N   THR    75      28.119  29.770  -9.945  1.00  0.00           N  
ATOM    459  CA  THR    75      27.681  29.437  -8.586  1.00  0.00           C  
ATOM    460  C   THR    75      28.778  29.885  -7.602  1.00  0.00           C  
ATOM    461  O   THR    75      29.964  29.726  -7.899  1.00  0.00           O  
ATOM    462  CB  THR    75      27.442  27.906  -8.415  1.00  0.00           C  
ATOM    463  OG1 THR    75      26.296  27.524  -9.150  1.00  0.00           O  
ATOM    464  CG2 THR    75      27.221  27.410  -6.972  1.00  0.00           C  
ATOM    465  H   THR    75      29.119  29.860 -10.059  1.00  0.00           H  
ATOM    466  HA  THR    75      26.764  29.985  -8.356  1.00  0.00           H  
ATOM    467  HB  THR    75      28.287  27.361  -8.838  1.00  0.00           H  
ATOM    468 HG21 THR    75      26.426  27.973  -6.479  1.00  0.00           H  
ATOM    469 HG22 THR    75      28.121  27.501  -6.363  1.00  0.00           H  
ATOM    470 HG23 THR    75      26.937  26.357  -6.959  1.00  0.00           H  
ATOM    471  HG1 THR    75      26.370  27.886 -10.037  1.00  0.00           H  
ATOM    472  N   GLY    76      28.352  30.435  -6.455  1.00  0.00           N  
ATOM    473  CA  GLY    76      29.222  30.980  -5.416  1.00  0.00           C  
ATOM    474  C   GLY    76      28.805  30.446  -4.041  1.00  0.00           C  
ATOM    475  O   GLY    76      28.273  29.340  -3.924  1.00  0.00           O  
ATOM    476  H   GLY    76      27.356  30.534  -6.295  1.00  0.00           H  
ATOM    477  HA2 GLY    76      29.135  32.065  -5.431  1.00  0.00           H  
ATOM    478  HA3 GLY    76      30.271  30.735  -5.582  1.00  0.00           H  
ATOM    479  N   VAL    77      29.115  31.233  -2.998  1.00  0.00           N  
ATOM    480  CA  VAL    77      28.942  30.886  -1.586  1.00  0.00           C  
ATOM    481  C   VAL    77      28.574  32.125  -0.747  1.00  0.00           C  
ATOM    482  O   VAL    77      29.072  33.217  -1.020  1.00  0.00           O  
ATOM    483  CB  VAL    77      30.249  30.283  -0.977  1.00  0.00           C  
ATOM    484  CG1 VAL    77      30.532  28.863  -1.494  1.00  0.00           C  
ATOM    485  CG2 VAL    77      31.504  31.175  -1.107  1.00  0.00           C  
ATOM    486  H   VAL    77      29.526  32.140  -3.167  1.00  0.00           H  
ATOM    487  HA  VAL    77      28.129  30.164  -1.489  1.00  0.00           H  
ATOM    488  HB  VAL    77      30.091  30.168   0.096  1.00  0.00           H  
ATOM    489 HG11 VAL    77      30.778  28.864  -2.556  1.00  0.00           H  
ATOM    490 HG12 VAL    77      29.668  28.214  -1.351  1.00  0.00           H  
ATOM    491 HG13 VAL    77      31.372  28.412  -0.965  1.00  0.00           H  
ATOM    492 HG21 VAL    77      31.726  31.409  -2.148  1.00  0.00           H  
ATOM    493 HG22 VAL    77      32.380  30.675  -0.693  1.00  0.00           H  
ATOM    494 HG23 VAL    77      31.398  32.114  -0.566  1.00  0.00           H  
ATOM    495  N   VAL    78      27.757  31.908   0.299  1.00  0.00           N  
ATOM    496  CA  VAL    78      27.564  32.843   1.410  1.00  0.00           C  
ATOM    497  C   VAL    78      28.600  32.528   2.511  1.00  0.00           C  
ATOM    498  O   VAL    78      28.761  31.363   2.871  1.00  0.00           O  
ATOM    499  CB  VAL    78      26.131  32.745   2.017  1.00  0.00           C  
ATOM    500  CG1 VAL    78      25.917  33.547   3.321  1.00  0.00           C  
ATOM    501  CG2 VAL    78      25.052  33.159   1.000  1.00  0.00           C  
ATOM    502  H   VAL    78      27.365  30.985   0.430  1.00  0.00           H  
ATOM    503  HA  VAL    78      27.707  33.855   1.048  1.00  0.00           H  
ATOM    504  HB  VAL    78      25.956  31.698   2.256  1.00  0.00           H  
ATOM    505 HG11 VAL    78      26.164  34.600   3.180  1.00  0.00           H  
ATOM    506 HG12 VAL    78      26.518  33.169   4.149  1.00  0.00           H  
ATOM    507 HG13 VAL    78      24.878  33.493   3.646  1.00  0.00           H  
ATOM    508 HG21 VAL    78      25.136  34.213   0.737  1.00  0.00           H  
ATOM    509 HG22 VAL    78      24.051  33.003   1.404  1.00  0.00           H  
ATOM    510 HG23 VAL    78      25.119  32.581   0.080  1.00  0.00           H  
ATOM    511  N   HIS    79      29.271  33.569   3.029  1.00  0.00           N  
ATOM    512  CA  HIS    79      30.290  33.476   4.082  1.00  0.00           C  
ATOM    513  C   HIS    79      30.460  34.824   4.802  1.00  0.00           C  
ATOM    514  O   HIS    79      29.992  35.842   4.299  1.00  0.00           O  
ATOM    515  CB  HIS    79      31.624  32.887   3.550  1.00  0.00           C  
ATOM    516  CG  HIS    79      32.317  33.560   2.382  1.00  0.00           C  
ATOM    517  ND1 HIS    79      31.656  34.288   1.385  1.00  0.00           N  
ATOM    518  CE1 HIS    79      32.600  34.656   0.532  1.00  0.00           C  
ATOM    519  NE2 HIS    79      33.813  34.234   0.890  1.00  0.00           N  
ATOM    520  CD2 HIS    79      33.663  33.534   2.074  1.00  0.00           C  
ATOM    521  H   HIS    79      29.101  34.499   2.667  1.00  0.00           H  
ATOM    522  HA  HIS    79      29.905  32.789   4.838  1.00  0.00           H  
ATOM    523  HB2 HIS    79      31.460  31.849   3.260  1.00  0.00           H  
ATOM    524  HB3 HIS    79      32.342  32.838   4.369  1.00  0.00           H  
ATOM    525  HD2 HIS    79      34.496  33.066   2.578  1.00  0.00           H  
ATOM    526  HE2 HIS    79      34.671  34.373   0.376  1.00  0.00           H  
ATOM    527  HE1 HIS    79      32.402  35.228  -0.362  1.00  0.00           H  
ATOM    528  N   GLN    80      31.056  34.797   6.006  1.00  0.00           N  
ATOM    529  CA  GLN    80      31.101  35.929   6.938  1.00  0.00           C  
ATOM    530  C   GLN    80      32.173  36.977   6.575  1.00  0.00           C  
ATOM    531  O   GLN    80      33.283  36.608   6.190  1.00  0.00           O  
ATOM    532  CB  GLN    80      31.293  35.376   8.367  1.00  0.00           C  
ATOM    533  CG  GLN    80      31.110  36.431   9.478  1.00  0.00           C  
ATOM    534  CD  GLN    80      31.105  35.858  10.897  1.00  0.00           C  
ATOM    535  OE1 GLN    80      31.341  34.674  11.122  1.00  0.00           O  
ATOM    536  NE2 GLN    80      30.834  36.716  11.877  1.00  0.00           N  
ATOM    537  H   GLN    80      31.396  33.916   6.368  1.00  0.00           H  
ATOM    538  HA  GLN    80      30.131  36.422   6.913  1.00  0.00           H  
ATOM    539  HB2 GLN    80      32.277  34.912   8.454  1.00  0.00           H  
ATOM    540  HB3 GLN    80      30.567  34.578   8.525  1.00  0.00           H  
ATOM    541  HG2 GLN    80      30.161  36.947   9.332  1.00  0.00           H  
ATOM    542  HG3 GLN    80      31.895  37.184   9.422  1.00  0.00           H  
ATOM    543 HE21 GLN    80      30.646  37.688  11.663  1.00  0.00           H  
ATOM    544 HE22 GLN    80      30.802  36.409  12.838  1.00  0.00           H  
ATOM    545  N   VAL    81      31.815  38.259   6.763  1.00  0.00           N  
ATOM    546  CA  VAL    81      32.696  39.427   6.652  1.00  0.00           C  
ATOM    547  C   VAL    81      33.195  39.852   8.044  1.00  0.00           C  
ATOM    548  O   VAL    81      34.392  40.089   8.201  1.00  0.00           O  
ATOM    549  CB  VAL    81      31.957  40.670   6.060  1.00  0.00           C  
ATOM    550  CG1 VAL    81      32.826  41.943   5.934  1.00  0.00           C  
ATOM    551  CG2 VAL    81      31.341  40.366   4.697  1.00  0.00           C  
ATOM    552  H   VAL    81      30.877  38.458   7.087  1.00  0.00           H  
ATOM    553  HA  VAL    81      33.557  39.192   6.024  1.00  0.00           H  
ATOM    554  HB  VAL    81      31.124  40.919   6.717  1.00  0.00           H  
ATOM    555 HG11 VAL    81      33.716  41.752   5.334  1.00  0.00           H  
ATOM    556 HG12 VAL    81      33.152  42.329   6.898  1.00  0.00           H  
ATOM    557 HG13 VAL    81      32.271  42.749   5.452  1.00  0.00           H  
ATOM    558 HG21 VAL    81      32.112  40.124   3.968  1.00  0.00           H  
ATOM    559 HG22 VAL    81      30.775  41.216   4.320  1.00  0.00           H  
ATOM    560 HG23 VAL    81      30.651  39.530   4.764  1.00  0.00           H  
ATOM    561  N   GLU    82      32.261  39.987   9.004  1.00  0.00           N  
ATOM    562  CA  GLU    82      32.507  40.621  10.297  1.00  0.00           C  
ATOM    563  C   GLU    82      31.515  40.096  11.350  1.00  0.00           C  
ATOM    564  O   GLU    82      30.473  39.535  11.002  1.00  0.00           O  
ATOM    565  CB  GLU    82      32.344  42.152  10.140  1.00  0.00           C  
ATOM    566  CG  GLU    82      33.131  42.970  11.183  1.00  0.00           C  
ATOM    567  CD  GLU    82      32.397  44.244  11.575  1.00  0.00           C  
ATOM    568  OE1 GLU    82      32.380  45.187  10.755  1.00  0.00           O  
ATOM    569  OE2 GLU    82      31.858  44.244  12.703  1.00  0.00           O1-
ATOM    570  H   GLU    82      31.299  39.746   8.810  1.00  0.00           H  
ATOM    571  HA  GLU    82      33.521  40.380  10.623  1.00  0.00           H  
ATOM    572  HB2 GLU    82      31.283  42.402  10.191  1.00  0.00           H  
ATOM    573  HB3 GLU    82      32.661  42.478   9.150  1.00  0.00           H  
ATOM    574  HG2 GLU    82      34.112  43.230  10.784  1.00  0.00           H  
ATOM    575  HG3 GLU    82      33.328  42.398  12.088  1.00  0.00           H  
ATOM    576  N   GLU    83      31.852  40.344  12.625  1.00  0.00           N  
ATOM    577  CA  GLU    83      30.994  40.135  13.787  1.00  0.00           C  
ATOM    578  C   GLU    83      31.136  41.372  14.690  1.00  0.00           C  
ATOM    579  O   GLU    83      32.243  41.888  14.861  1.00  0.00           O  
ATOM    580  CB  GLU    83      31.426  38.836  14.515  1.00  0.00           C  
ATOM    581  CG  GLU    83      30.267  38.004  15.101  1.00  0.00           C  
ATOM    582  CD  GLU    83      29.479  38.703  16.207  1.00  0.00           C  
ATOM    583  OE1 GLU    83      29.938  38.637  17.367  1.00  0.00           O  
ATOM    584  OE2 GLU    83      28.435  39.304  15.875  1.00  0.00           O1-
ATOM    585  H   GLU    83      32.716  40.830  12.819  1.00  0.00           H  
ATOM    586  HA  GLU    83      29.956  40.053  13.458  1.00  0.00           H  
ATOM    587  HB2 GLU    83      32.125  39.068  15.321  1.00  0.00           H  
ATOM    588  HB3 GLU    83      31.996  38.198  13.840  1.00  0.00           H  
ATOM    589  HG2 GLU    83      30.652  37.063  15.496  1.00  0.00           H  
ATOM    590  HG3 GLU    83      29.579  37.740  14.300  1.00  0.00           H  
ATOM    591  N   CYS    84      30.010  41.790  15.279  1.00  0.00           N  
ATOM    592  CA  CYS    84      29.916  42.891  16.223  1.00  0.00           C  
ATOM    593  C   CYS    84      29.017  42.465  17.387  1.00  0.00           C  
ATOM    594  O   CYS    84      27.818  42.743  17.372  1.00  0.00           O  
ATOM    595  CB  CYS    84      29.425  44.156  15.494  1.00  0.00           C  
ATOM    596  SG  CYS    84      29.277  45.637  16.533  1.00  0.00           S  
ATOM    597  H   CYS    84      29.147  41.288  15.104  1.00  0.00           H  
ATOM    598  HA  CYS    84      30.899  43.109  16.643  1.00  0.00           H  
ATOM    599  HB2 CYS    84      28.471  43.972  15.003  1.00  0.00           H  
ATOM    600  HB3 CYS    84      30.119  44.400  14.692  1.00  0.00           H  
ATOM    601  N   ARG    85      29.628  41.811  18.388  1.00  0.00           N  
ATOM    602  CA  ARG    85      29.005  41.593  19.689  1.00  0.00           C  
ATOM    603  C   ARG    85      29.104  42.883  20.515  1.00  0.00           C  
ATOM    604  O   ARG    85      30.213  43.306  20.847  1.00  0.00           O  
ATOM    605  CB  ARG    85      29.617  40.362  20.386  1.00  0.00           C  
ATOM    606  CG  ARG    85      29.048  40.099  21.794  1.00  0.00           C  
ATOM    607  CD  ARG    85      29.225  38.651  22.279  1.00  0.00           C  
ATOM    608  NE  ARG    85      28.184  37.742  21.762  1.00  0.00           N  
ATOM    609  CZ  ARG    85      28.331  36.514  21.228  1.00  0.00           C  
ATOM    610  NH1 ARG    85      29.537  35.999  20.951  1.00  0.00           N  
ATOM    611  NH2 ARG    85      27.243  35.777  20.966  1.00  0.00           N1+
ATOM    612  H   ARG    85      30.603  41.564  18.310  1.00  0.00           H  
ATOM    613  HA  ARG    85      27.957  41.360  19.531  1.00  0.00           H  
ATOM    614  HB2 ARG    85      30.701  40.457  20.451  1.00  0.00           H  
ATOM    615  HB3 ARG    85      29.434  39.491  19.761  1.00  0.00           H  
ATOM    616  HG2 ARG    85      27.974  40.269  21.716  1.00  0.00           H  
ATOM    617  HG3 ARG    85      29.407  40.818  22.532  1.00  0.00           H  
ATOM    618  HD2 ARG    85      29.351  38.586  23.359  1.00  0.00           H  
ATOM    619  HD3 ARG    85      30.162  38.301  21.849  1.00  0.00           H  
ATOM    620  HE  ARG    85      27.236  38.063  21.891  1.00  0.00           H  
ATOM    621 HH11 ARG    85      29.617  35.078  20.546  1.00  0.00           H  
ATOM    622 HH12 ARG    85      30.369  36.544  21.118  1.00  0.00           H  
ATOM    623 HH21 ARG    85      27.327  34.859  20.545  1.00  0.00           H  
ATOM    624 HH22 ARG    85      26.313  36.087  21.231  1.00  0.00           H  
ATOM    625  N   VAL    86      27.939  43.477  20.817  1.00  0.00           N  
ATOM    626  CA  VAL    86      27.820  44.682  21.635  1.00  0.00           C  
ATOM    627  C   VAL    86      28.164  44.349  23.100  1.00  0.00           C  
ATOM    628  O   VAL    86      27.709  43.329  23.622  1.00  0.00           O  
ATOM    629  CB  VAL    86      26.394  45.295  21.583  1.00  0.00           C  
ATOM    630  CG1 VAL    86      26.299  46.609  22.384  1.00  0.00           C  
ATOM    631  CG2 VAL    86      25.925  45.560  20.142  1.00  0.00           C  
ATOM    632  H   VAL    86      27.070  43.061  20.504  1.00  0.00           H  
ATOM    633  HA  VAL    86      28.531  45.419  21.253  1.00  0.00           H  
ATOM    634  HB  VAL    86      25.689  44.585  22.018  1.00  0.00           H  
ATOM    635 HG11 VAL    86      27.084  47.307  22.092  1.00  0.00           H  
ATOM    636 HG12 VAL    86      26.376  46.447  23.459  1.00  0.00           H  
ATOM    637 HG13 VAL    86      25.350  47.107  22.201  1.00  0.00           H  
ATOM    638 HG21 VAL    86      26.579  46.280  19.649  1.00  0.00           H  
ATOM    639 HG22 VAL    86      24.914  45.970  20.124  1.00  0.00           H  
ATOM    640 HG23 VAL    86      25.910  44.650  19.542  1.00  0.00           H  
ATOM    641  N   LYS    87      29.000  45.206  23.704  1.00  0.00           N  
ATOM    642  CA  LYS    87      29.658  44.982  24.989  1.00  0.00           C  
ATOM    643  C   LYS    87      28.739  45.384  26.159  1.00  0.00           C  
ATOM    644  O   LYS    87      28.959  46.411  26.801  1.00  0.00           O  
ATOM    645  CB  LYS    87      31.010  45.735  25.007  1.00  0.00           C  
ATOM    646  CG  LYS    87      31.959  45.387  23.839  1.00  0.00           C  
ATOM    647  CD  LYS    87      31.850  46.364  22.654  1.00  0.00           C  
ATOM    648  CE  LYS    87      32.747  45.983  21.472  1.00  0.00           C  
ATOM    649  NZ  LYS    87      32.708  47.022  20.431  1.00  0.00           N1+
ATOM    650  H   LYS    87      29.301  46.029  23.202  1.00  0.00           H  
ATOM    651  HA  LYS    87      29.874  43.917  25.094  1.00  0.00           H  
ATOM    652  HB2 LYS    87      31.516  45.492  25.943  1.00  0.00           H  
ATOM    653  HB3 LYS    87      30.854  46.815  25.031  1.00  0.00           H  
ATOM    654  HG2 LYS    87      31.772  44.367  23.498  1.00  0.00           H  
ATOM    655  HG3 LYS    87      32.986  45.394  24.205  1.00  0.00           H  
ATOM    656  HD2 LYS    87      32.115  47.365  22.998  1.00  0.00           H  
ATOM    657  HD3 LYS    87      30.821  46.434  22.303  1.00  0.00           H  
ATOM    658  HE2 LYS    87      32.429  45.033  21.043  1.00  0.00           H  
ATOM    659  HE3 LYS    87      33.780  45.863  21.802  1.00  0.00           H  
ATOM    660  HZ1 LYS    87      33.037  47.897  20.813  1.00  0.00           H  
ATOM    661  HZ2 LYS    87      33.296  46.756  19.656  1.00  0.00           H  
ATOM    662  HZ3 LYS    87      31.751  47.156  20.111  1.00  0.00           H  
ATOM    663  N   GLY    88      27.715  44.556  26.401  1.00  0.00           N  
ATOM    664  CA  GLY    88      26.724  44.773  27.446  1.00  0.00           C  
ATOM    665  C   GLY    88      25.672  43.654  27.377  1.00  0.00           C  
ATOM    666  O   GLY    88      25.771  42.764  26.528  1.00  0.00           O  
ATOM    667  H   GLY    88      27.579  43.744  25.812  1.00  0.00           H  
ATOM    668  HA2 GLY    88      26.245  45.741  27.290  1.00  0.00           H  
ATOM    669  HA3 GLY    88      27.205  44.777  28.425  1.00  0.00           H  
ATOM    670  N   PRO    89      24.649  43.692  28.261  1.00  0.00           N  
ATOM    671  CA  PRO    89      23.525  42.739  28.237  1.00  0.00           C  
ATOM    672  C   PRO    89      22.631  42.930  27.000  1.00  0.00           C  
ATOM    673  O   PRO    89      22.553  44.046  26.488  1.00  0.00           O  
ATOM    674  CB  PRO    89      22.768  43.059  29.533  1.00  0.00           C  
ATOM    675  CG  PRO    89      23.025  44.538  29.775  1.00  0.00           C  
ATOM    676  CD  PRO    89      24.463  44.714  29.297  1.00  0.00           C  
ATOM    677  HA  PRO    89      23.887  41.713  28.267  1.00  0.00           H  
ATOM    678  HB2 PRO    89      23.188  42.473  30.351  1.00  0.00           H  
ATOM    679  HB3 PRO    89      21.707  42.824  29.475  1.00  0.00           H  
ATOM    680  HG2 PRO    89      22.871  44.843  30.810  1.00  0.00           H  
ATOM    681  HG3 PRO    89      22.356  45.131  29.148  1.00  0.00           H  
ATOM    682  HD2 PRO    89      24.628  45.731  28.939  1.00  0.00           H  
ATOM    683  HD3 PRO    89      25.164  44.518  30.110  1.00  0.00           H  
ATOM    684  N   GLY    90      21.974  41.843  26.559  1.00  0.00           N  
ATOM    685  CA  GLY    90      21.049  41.810  25.420  1.00  0.00           C  
ATOM    686  C   GLY    90      19.915  42.844  25.537  1.00  0.00           C  
ATOM    687  O   GLY    90      19.578  43.281  26.639  1.00  0.00           O  
ATOM    688  H   GLY    90      22.089  40.972  27.058  1.00  0.00           H  
ATOM    689  HA2 GLY    90      20.615  40.814  25.350  1.00  0.00           H  
ATOM    690  HA3 GLY    90      21.614  41.981  24.505  1.00  0.00           H  
ATOM    691  N   ILE    91      19.338  43.231  24.385  1.00  0.00           N  
ATOM    692  CA  ILE    91      18.390  44.346  24.221  1.00  0.00           C  
ATOM    693  C   ILE    91      17.127  44.335  25.117  1.00  0.00           C  
ATOM    694  O   ILE    91      16.553  45.401  25.339  1.00  0.00           O  
ATOM    695  CB  ILE    91      17.935  44.507  22.741  1.00  0.00           C  
ATOM    696  CG1 ILE    91      17.221  43.264  22.156  1.00  0.00           C  
ATOM    697  CG2 ILE    91      19.103  44.961  21.847  1.00  0.00           C  
ATOM    698  CD1 ILE    91      16.522  43.537  20.815  1.00  0.00           C  
ATOM    699  H   ILE    91      19.653  42.810  23.522  1.00  0.00           H  
ATOM    700  HA  ILE    91      18.944  45.245  24.497  1.00  0.00           H  
ATOM    701  HB  ILE    91      17.213  45.325  22.715  1.00  0.00           H  
ATOM    702 HG12 ILE    91      16.473  42.882  22.850  1.00  0.00           H  
ATOM    703 HG13 ILE    91      17.941  42.455  22.027  1.00  0.00           H  
ATOM    704 HG21 ILE    91      19.863  44.185  21.757  1.00  0.00           H  
ATOM    705 HG22 ILE    91      19.581  45.852  22.253  1.00  0.00           H  
ATOM    706 HG23 ILE    91      18.765  45.211  20.841  1.00  0.00           H  
ATOM    707 HD11 ILE    91      16.073  44.529  20.792  1.00  0.00           H  
ATOM    708 HD12 ILE    91      15.729  42.811  20.632  1.00  0.00           H  
ATOM    709 HD13 ILE    91      17.224  43.481  19.984  1.00  0.00           H  
ATOM    710  N   SER    92      16.747  43.161  25.653  1.00  0.00           N  
ATOM    711  CA  SER    92      15.660  42.984  26.618  1.00  0.00           C  
ATOM    712  C   SER    92      15.885  43.669  27.987  1.00  0.00           C  
ATOM    713  O   SER    92      14.899  43.968  28.659  1.00  0.00           O  
ATOM    714  CB  SER    92      15.354  41.477  26.750  1.00  0.00           C  
ATOM    715  OG  SER    92      16.387  40.751  27.389  1.00  0.00           O  
ATOM    716  H   SER    92      17.280  42.330  25.440  1.00  0.00           H  
ATOM    717  HA  SER    92      14.778  43.449  26.177  1.00  0.00           H  
ATOM    718  HB2 SER    92      15.166  41.037  25.769  1.00  0.00           H  
ATOM    719  HB3 SER    92      14.442  41.333  27.330  1.00  0.00           H  
ATOM    720  HG  SER    92      16.086  39.845  27.491  1.00  0.00           H  
ATOM    721  N   LYS    93      17.148  43.938  28.369  1.00  0.00           N  
ATOM    722  CA  LYS    93      17.514  44.638  29.609  1.00  0.00           C  
ATOM    723  C   LYS    93      17.275  46.161  29.565  1.00  0.00           C  
ATOM    724  O   LYS    93      17.210  46.780  30.627  1.00  0.00           O  
ATOM    725  CB  LYS    93      18.976  44.313  29.997  1.00  0.00           C  
ATOM    726  CG  LYS    93      19.150  42.985  30.758  1.00  0.00           C  
ATOM    727  CD  LYS    93      18.873  41.725  29.924  1.00  0.00           C  
ATOM    728  CE  LYS    93      19.186  40.438  30.695  1.00  0.00           C  
ATOM    729  NZ  LYS    93      18.852  39.249  29.896  1.00  0.00           N1+
ATOM    730  H   LYS    93      17.916  43.665  27.768  1.00  0.00           H  
ATOM    731  HA  LYS    93      16.868  44.256  30.402  1.00  0.00           H  
ATOM    732  HB2 LYS    93      19.345  45.086  30.673  1.00  0.00           H  
ATOM    733  HB3 LYS    93      19.632  44.360  29.127  1.00  0.00           H  
ATOM    734  HG2 LYS    93      18.496  42.987  31.631  1.00  0.00           H  
ATOM    735  HG3 LYS    93      20.163  42.939  31.158  1.00  0.00           H  
ATOM    736  HD2 LYS    93      19.450  41.757  28.999  1.00  0.00           H  
ATOM    737  HD3 LYS    93      17.823  41.706  29.633  1.00  0.00           H  
ATOM    738  HE2 LYS    93      18.616  40.405  31.624  1.00  0.00           H  
ATOM    739  HE3 LYS    93      20.243  40.400  30.959  1.00  0.00           H  
ATOM    740  HZ1 LYS    93      19.416  39.252  29.055  1.00  0.00           H  
ATOM    741  HZ2 LYS    93      19.050  38.415  30.430  1.00  0.00           H  
ATOM    742  HZ3 LYS    93      17.873  39.272  29.649  1.00  0.00           H  
ATOM    743  N   PHE    94      17.119  46.729  28.359  1.00  0.00           N  
ATOM    744  CA  PHE    94      16.831  48.147  28.124  1.00  0.00           C  
ATOM    745  C   PHE    94      15.322  48.470  28.121  1.00  0.00           C  
ATOM    746  O   PHE    94      14.952  49.560  27.698  1.00  0.00           O  
ATOM    747  CB  PHE    94      17.516  48.583  26.812  1.00  0.00           C  
ATOM    748  CG  PHE    94      19.032  48.615  26.863  1.00  0.00           C  
ATOM    749  CD1 PHE    94      19.700  49.792  27.260  1.00  0.00           C  
ATOM    750  CE1 PHE    94      21.082  49.796  27.389  1.00  0.00           C  
ATOM    751  CZ  PHE    94      21.808  48.632  27.167  1.00  0.00           C  
ATOM    752  CE2 PHE    94      21.159  47.454  26.820  1.00  0.00           C  
ATOM    753  CD2 PHE    94      19.779  47.433  26.675  1.00  0.00           C  
ATOM    754  H   PHE    94      17.169  46.149  27.533  1.00  0.00           H  
ATOM    755  HA  PHE    94      17.262  48.742  28.931  1.00  0.00           H  
ATOM    756  HB2 PHE    94      17.178  49.575  26.511  1.00  0.00           H  
ATOM    757  HB3 PHE    94      17.218  47.905  26.014  1.00  0.00           H  
ATOM    758  HD1 PHE    94      19.140  50.694  27.460  1.00  0.00           H  
ATOM    759  HD2 PHE    94      19.282  46.507  26.425  1.00  0.00           H  
ATOM    760  HE1 PHE    94      21.593  50.704  27.673  1.00  0.00           H  
ATOM    761  HE2 PHE    94      21.728  46.549  26.669  1.00  0.00           H  
ATOM    762  HZ  PHE    94      22.882  48.640  27.276  1.00  0.00           H  
ATOM    763  N   VAL    95      14.481  47.536  28.597  1.00  0.00           N  
ATOM    764  CA  VAL    95      13.016  47.590  28.661  1.00  0.00           C  
ATOM    765  C   VAL    95      12.381  48.886  29.230  1.00  0.00           C  
ATOM    766  O   VAL    95      11.364  49.324  28.692  1.00  0.00           O  
ATOM    767  CB  VAL    95      12.478  46.349  29.437  1.00  0.00           C  
ATOM    768  CG1 VAL    95      13.121  46.148  30.825  1.00  0.00           C  
ATOM    769  CG2 VAL    95      10.947  46.299  29.572  1.00  0.00           C  
ATOM    770  H   VAL    95      14.882  46.668  28.922  1.00  0.00           H  
ATOM    771  HA  VAL    95      12.675  47.505  27.627  1.00  0.00           H  
ATOM    772  HB  VAL    95      12.745  45.478  28.838  1.00  0.00           H  
ATOM    773 HG11 VAL    95      12.921  46.984  31.493  1.00  0.00           H  
ATOM    774 HG12 VAL    95      14.202  46.026  30.758  1.00  0.00           H  
ATOM    775 HG13 VAL    95      12.734  45.248  31.305  1.00  0.00           H  
ATOM    776 HG21 VAL    95      10.559  47.089  30.215  1.00  0.00           H  
ATOM    777 HG22 VAL    95      10.636  45.355  30.018  1.00  0.00           H  
ATOM    778 HG23 VAL    95      10.468  46.389  28.597  1.00  0.00           H  
ATOM    779  N   GLN    96      12.985  49.478  30.274  1.00  0.00           N  
ATOM    780  CA  GLN    96      12.498  50.694  30.940  1.00  0.00           C  
ATOM    781  C   GLN    96      13.113  52.003  30.403  1.00  0.00           C  
ATOM    782  O   GLN    96      12.707  53.073  30.856  1.00  0.00           O  
ATOM    783  CB  GLN    96      12.711  50.551  32.466  1.00  0.00           C  
ATOM    784  CG  GLN    96      11.746  49.573  33.173  1.00  0.00           C  
ATOM    785  CD  GLN    96      10.311  50.101  33.276  1.00  0.00           C  
ATOM    786  OE1 GLN    96       9.516  49.951  32.352  1.00  0.00           O  
ATOM    787  NE2 GLN    96       9.970  50.716  34.410  1.00  0.00           N  
ATOM    788  H   GLN    96      13.824  49.066  30.657  1.00  0.00           H  
ATOM    789  HA  GLN    96      11.429  50.796  30.754  1.00  0.00           H  
ATOM    790  HB2 GLN    96      12.631  51.522  32.959  1.00  0.00           H  
ATOM    791  HB3 GLN    96      13.735  50.223  32.650  1.00  0.00           H  
ATOM    792  HG2 GLN    96      12.116  49.368  34.178  1.00  0.00           H  
ATOM    793  HG3 GLN    96      11.730  48.613  32.659  1.00  0.00           H  
ATOM    794 HE21 GLN    96      10.641  50.826  35.156  1.00  0.00           H  
ATOM    795 HE22 GLN    96       9.034  51.077  34.527  1.00  0.00           H  
ATOM    796  N   LYS    97      14.060  51.912  29.455  1.00  0.00           N  
ATOM    797  CA  LYS    97      14.764  53.049  28.860  1.00  0.00           C  
ATOM    798  C   LYS    97      15.217  52.695  27.434  1.00  0.00           C  
ATOM    799  O   LYS    97      16.407  52.754  27.117  1.00  0.00           O  
ATOM    800  CB  LYS    97      15.901  53.528  29.793  1.00  0.00           C  
ATOM    801  CG  LYS    97      16.932  52.447  30.180  1.00  0.00           C  
ATOM    802  CD  LYS    97      18.280  53.062  30.568  1.00  0.00           C  
ATOM    803  CE  LYS    97      19.365  52.013  30.843  1.00  0.00           C  
ATOM    804  NZ  LYS    97      20.686  52.647  30.991  1.00  0.00           N1+
ATOM    805  H   LYS    97      14.324  51.001  29.102  1.00  0.00           H  
ATOM    806  HA  LYS    97      14.059  53.875  28.748  1.00  0.00           H  
ATOM    807  HB2 LYS    97      15.480  53.955  30.704  1.00  0.00           H  
ATOM    808  HB3 LYS    97      16.407  54.359  29.297  1.00  0.00           H  
ATOM    809  HG2 LYS    97      17.085  51.739  29.365  1.00  0.00           H  
ATOM    810  HG3 LYS    97      16.544  51.859  31.012  1.00  0.00           H  
ATOM    811  HD2 LYS    97      18.152  53.695  31.447  1.00  0.00           H  
ATOM    812  HD3 LYS    97      18.603  53.722  29.765  1.00  0.00           H  
ATOM    813  HE2 LYS    97      19.424  51.300  30.020  1.00  0.00           H  
ATOM    814  HE3 LYS    97      19.128  51.449  31.746  1.00  0.00           H  
ATOM    815  HZ1 LYS    97      20.930  53.097  30.113  1.00  0.00           H  
ATOM    816  HZ2 LYS    97      20.659  53.340  31.724  1.00  0.00           H  
ATOM    817  HZ3 LYS    97      21.382  51.948  31.204  1.00  0.00           H  
ATOM    818  N   VAL    98      14.236  52.305  26.604  1.00  0.00           N  
ATOM    819  CA  VAL    98      14.421  51.765  25.253  1.00  0.00           C  
ATOM    820  C   VAL    98      15.070  52.730  24.236  1.00  0.00           C  
ATOM    821  O   VAL    98      15.578  52.263  23.220  1.00  0.00           O  
ATOM    822  CB  VAL    98      13.075  51.242  24.676  1.00  0.00           C  
ATOM    823  CG1 VAL    98      12.548  50.051  25.492  1.00  0.00           C  
ATOM    824  CG2 VAL    98      11.986  52.322  24.525  1.00  0.00           C  
ATOM    825  H   VAL    98      13.287  52.289  26.948  1.00  0.00           H  
ATOM    826  HA  VAL    98      15.104  50.920  25.347  1.00  0.00           H  
ATOM    827  HB  VAL    98      13.266  50.851  23.678  1.00  0.00           H  
ATOM    828 HG11 VAL    98      12.337  50.343  26.519  1.00  0.00           H  
ATOM    829 HG12 VAL    98      13.267  49.234  25.519  1.00  0.00           H  
ATOM    830 HG13 VAL    98      11.626  49.656  25.072  1.00  0.00           H  
ATOM    831 HG21 VAL    98      11.700  52.737  25.492  1.00  0.00           H  
ATOM    832 HG22 VAL    98      11.087  51.903  24.070  1.00  0.00           H  
ATOM    833 HG23 VAL    98      12.307  53.149  23.894  1.00  0.00           H  
ATOM    834  N   ASN    99      15.107  54.037  24.548  1.00  0.00           N  
ATOM    835  CA  ASN    99      15.806  55.089  23.797  1.00  0.00           C  
ATOM    836  C   ASN    99      17.312  54.828  23.568  1.00  0.00           C  
ATOM    837  O   ASN    99      17.831  55.242  22.532  1.00  0.00           O  
ATOM    838  CB  ASN    99      15.563  56.465  24.471  1.00  0.00           C  
ATOM    839  CG  ASN    99      15.906  56.525  25.968  1.00  0.00           C  
ATOM    840  OD1 ASN    99      15.149  56.032  26.803  1.00  0.00           O  
ATOM    841  ND2 ASN    99      17.043  57.132  26.313  1.00  0.00           N  
ATOM    842  H   ASN    99      14.685  54.336  25.416  1.00  0.00           H  
ATOM    843  HA  ASN    99      15.311  55.108  22.825  1.00  0.00           H  
ATOM    844  HB2 ASN    99      14.506  56.719  24.378  1.00  0.00           H  
ATOM    845  HB3 ASN    99      16.100  57.250  23.935  1.00  0.00           H  
ATOM    846 HD21 ASN    99      17.648  57.532  25.610  1.00  0.00           H  
ATOM    847 HD22 ASN    99      17.309  57.192  27.286  1.00  0.00           H  
ATOM    848  N   GLU   100      17.971  54.130  24.511  1.00  0.00           N  
ATOM    849  CA  GLU   100      19.381  53.743  24.422  1.00  0.00           C  
ATOM    850  C   GLU   100      19.661  52.548  23.493  1.00  0.00           C  
ATOM    851  O   GLU   100      20.831  52.314  23.202  1.00  0.00           O  
ATOM    852  CB  GLU   100      19.940  53.458  25.830  1.00  0.00           C  
ATOM    853  CG  GLU   100      20.063  54.715  26.712  1.00  0.00           C  
ATOM    854  CD  GLU   100      20.704  54.444  28.077  1.00  0.00           C  
ATOM    855  OE1 GLU   100      21.269  53.345  28.269  1.00  0.00           O  
ATOM    856  OE2 GLU   100      20.598  55.344  28.937  1.00  0.00           O1-
ATOM    857  H   GLU   100      17.477  53.819  25.337  1.00  0.00           H  
ATOM    858  HA  GLU   100      19.941  54.584  24.007  1.00  0.00           H  
ATOM    859  HB2 GLU   100      20.921  52.986  25.747  1.00  0.00           H  
ATOM    860  HB3 GLU   100      19.298  52.732  26.330  1.00  0.00           H  
ATOM    861  HG2 GLU   100      19.077  55.151  26.876  1.00  0.00           H  
ATOM    862  HG3 GLU   100      20.662  55.470  26.203  1.00  0.00           H  
ATOM    863  N   ILE   101      18.628  51.815  23.035  1.00  0.00           N  
ATOM    864  CA  ILE   101      18.792  50.655  22.145  1.00  0.00           C  
ATOM    865  C   ILE   101      19.265  51.048  20.726  1.00  0.00           C  
ATOM    866  O   ILE   101      19.952  50.253  20.086  1.00  0.00           O  
ATOM    867  CB  ILE   101      17.516  49.764  22.073  1.00  0.00           C  
ATOM    868  CG1 ILE   101      17.184  49.222  23.481  1.00  0.00           C  
ATOM    869  CG2 ILE   101      17.611  48.589  21.069  1.00  0.00           C  
ATOM    870  CD1 ILE   101      15.861  48.454  23.595  1.00  0.00           C  
ATOM    871  H   ILE   101      17.680  52.054  23.296  1.00  0.00           H  
ATOM    872  HA  ILE   101      19.570  50.036  22.589  1.00  0.00           H  
ATOM    873  HB  ILE   101      16.692  50.398  21.754  1.00  0.00           H  
ATOM    874 HG12 ILE   101      17.155  50.041  24.200  1.00  0.00           H  
ATOM    875 HG13 ILE   101      17.997  48.571  23.807  1.00  0.00           H  
ATOM    876 HG21 ILE   101      18.503  47.988  21.248  1.00  0.00           H  
ATOM    877 HG22 ILE   101      17.639  48.935  20.036  1.00  0.00           H  
ATOM    878 HG23 ILE   101      16.754  47.922  21.139  1.00  0.00           H  
ATOM    879 HD11 ILE   101      15.187  48.646  22.762  1.00  0.00           H  
ATOM    880 HD12 ILE   101      15.335  48.715  24.512  1.00  0.00           H  
ATOM    881 HD13 ILE   101      16.053  47.384  23.630  1.00  0.00           H  
ATOM    882  N   GLY   102      18.966  52.286  20.291  1.00  0.00           N  
ATOM    883  CA  GLY   102      19.494  52.857  19.053  1.00  0.00           C  
ATOM    884  C   GLY   102      21.006  53.114  19.168  1.00  0.00           C  
ATOM    885  O   GLY   102      21.745  52.775  18.246  1.00  0.00           O  
ATOM    886  H   GLY   102      18.405  52.890  20.874  1.00  0.00           H  
ATOM    887  HA2 GLY   102      18.984  53.797  18.844  1.00  0.00           H  
ATOM    888  HA3 GLY   102      19.290  52.186  18.219  1.00  0.00           H  
ATOM    889  N   ILE   103      21.462  53.661  20.311  1.00  0.00           N  
ATOM    890  CA  ILE   103      22.870  53.940  20.630  1.00  0.00           C  
ATOM    891  C   ILE   103      23.690  52.642  20.825  1.00  0.00           C  
ATOM    892  O   ILE   103      24.840  52.579  20.393  1.00  0.00           O  
ATOM    893  CB  ILE   103      23.001  54.810  21.922  1.00  0.00           C  
ATOM    894  CG2 ILE   103      24.462  55.099  22.342  1.00  0.00           C  
ATOM    895  CG1 ILE   103      22.218  56.141  21.797  1.00  0.00           C  
ATOM    896  CD1 ILE   103      22.039  56.885  23.130  1.00  0.00           C  
ATOM    897  H   ILE   103      20.799  53.893  21.037  1.00  0.00           H  
ATOM    898  HA  ILE   103      23.303  54.492  19.794  1.00  0.00           H  
ATOM    899  HB  ILE   103      22.544  54.252  22.739  1.00  0.00           H  
ATOM    900 HG12 ILE   103      21.224  55.970  21.387  1.00  0.00           H  
ATOM    901 HG13 ILE   103      22.723  56.792  21.083  1.00  0.00           H  
ATOM    902 HG21 ILE   103      25.010  55.598  21.542  1.00  0.00           H  
ATOM    903 HG22 ILE   103      25.008  54.194  22.606  1.00  0.00           H  
ATOM    904 HG23 ILE   103      24.507  55.742  23.221  1.00  0.00           H  
ATOM    905 HD11 ILE   103      22.009  56.200  23.978  1.00  0.00           H  
ATOM    906 HD12 ILE   103      21.107  57.452  23.135  1.00  0.00           H  
ATOM    907 HD13 ILE   103      22.853  57.591  23.299  1.00  0.00           H  
ATOM    908  N   TYR   104      23.059  51.627  21.436  1.00  0.00           N  
ATOM    909  CA  TYR   104      23.574  50.273  21.646  1.00  0.00           C  
ATOM    910  C   TYR   104      23.905  49.556  20.320  1.00  0.00           C  
ATOM    911  O   TYR   104      24.957  48.925  20.225  1.00  0.00           O  
ATOM    912  CB  TYR   104      22.527  49.523  22.500  1.00  0.00           C  
ATOM    913  CG  TYR   104      22.770  48.063  22.831  1.00  0.00           C  
ATOM    914  CD1 TYR   104      23.376  47.702  24.052  1.00  0.00           C  
ATOM    915  CD2 TYR   104      22.342  47.059  21.940  1.00  0.00           C  
ATOM    916  CE1 TYR   104      23.568  46.343  24.371  1.00  0.00           C  
ATOM    917  CE2 TYR   104      22.544  45.703  22.252  1.00  0.00           C  
ATOM    918  CZ  TYR   104      23.160  45.343  23.466  1.00  0.00           C  
ATOM    919  OH  TYR   104      23.368  44.030  23.763  1.00  0.00           O  
ATOM    920  H   TYR   104      22.123  51.789  21.785  1.00  0.00           H  
ATOM    921  HA  TYR   104      24.496  50.355  22.224  1.00  0.00           H  
ATOM    922  HB2 TYR   104      21.576  49.557  21.976  1.00  0.00           H  
ATOM    923  HB3 TYR   104      22.369  50.059  23.437  1.00  0.00           H  
ATOM    924  HD1 TYR   104      23.695  48.465  24.747  1.00  0.00           H  
ATOM    925  HD2 TYR   104      21.857  47.327  21.014  1.00  0.00           H  
ATOM    926  HE1 TYR   104      24.039  46.074  25.305  1.00  0.00           H  
ATOM    927  HE2 TYR   104      22.215  44.947  21.557  1.00  0.00           H  
ATOM    928  HH  TYR   104      23.660  43.900  24.670  1.00  0.00           H  
ATOM    929  N   LEU   105      23.024  49.711  19.315  1.00  0.00           N  
ATOM    930  CA  LEU   105      23.194  49.153  17.973  1.00  0.00           C  
ATOM    931  C   LEU   105      24.074  50.016  17.048  1.00  0.00           C  
ATOM    932  O   LEU   105      24.507  49.484  16.030  1.00  0.00           O  
ATOM    933  CB  LEU   105      21.808  48.909  17.328  1.00  0.00           C  
ATOM    934  CG  LEU   105      20.957  47.814  18.012  1.00  0.00           C  
ATOM    935  CD1 LEU   105      19.544  47.769  17.394  1.00  0.00           C  
ATOM    936  CD2 LEU   105      21.645  46.432  17.988  1.00  0.00           C  
ATOM    937  H   LEU   105      22.179  50.246  19.471  1.00  0.00           H  
ATOM    938  HA  LEU   105      23.707  48.195  18.062  1.00  0.00           H  
ATOM    939  HB2 LEU   105      21.934  48.635  16.279  1.00  0.00           H  
ATOM    940  HB3 LEU   105      21.250  49.848  17.323  1.00  0.00           H  
ATOM    941  HG  LEU   105      20.827  48.077  19.060  1.00  0.00           H  
ATOM    942 HD11 LEU   105      19.544  48.107  16.357  1.00  0.00           H  
ATOM    943 HD12 LEU   105      18.866  48.421  17.945  1.00  0.00           H  
ATOM    944 HD13 LEU   105      19.108  46.770  17.408  1.00  0.00           H  
ATOM    945 HD21 LEU   105      22.435  46.383  17.238  1.00  0.00           H  
ATOM    946 HD22 LEU   105      20.952  45.620  17.776  1.00  0.00           H  
ATOM    947 HD23 LEU   105      22.103  46.208  18.952  1.00  0.00           H  
ATOM    948  N   THR   106      24.347  51.293  17.388  1.00  0.00           N  
ATOM    949  CA  THR   106      25.178  52.208  16.584  1.00  0.00           C  
ATOM    950  C   THR   106      26.654  51.763  16.475  1.00  0.00           C  
ATOM    951  O   THR   106      27.269  52.026  15.442  1.00  0.00           O  
ATOM    952  CB  THR   106      25.133  53.668  17.123  1.00  0.00           C  
ATOM    953  CG2 THR   106      26.069  54.691  16.448  1.00  0.00           C  
ATOM    954  OG1 THR   106      23.822  54.171  16.967  1.00  0.00           O  
ATOM    955  H   THR   106      23.969  51.669  18.247  1.00  0.00           H  
ATOM    956  HA  THR   106      24.769  52.209  15.571  1.00  0.00           H  
ATOM    957  HB  THR   106      25.357  53.670  18.187  1.00  0.00           H  
ATOM    958 HG21 THR   106      25.921  54.709  15.368  1.00  0.00           H  
ATOM    959 HG22 THR   106      27.120  54.481  16.644  1.00  0.00           H  
ATOM    960 HG23 THR   106      25.877  55.698  16.820  1.00  0.00           H  
ATOM    961  HG1 THR   106      23.205  53.600  17.437  1.00  0.00           H  
ATOM    962  N   ASP   107      27.165  51.030  17.486  1.00  0.00           N  
ATOM    963  CA  ASP   107      28.471  50.349  17.481  1.00  0.00           C  
ATOM    964  C   ASP   107      28.637  49.387  16.281  1.00  0.00           C  
ATOM    965  O   ASP   107      29.761  49.193  15.819  1.00  0.00           O  
ATOM    966  CB  ASP   107      28.697  49.602  18.826  1.00  0.00           C  
ATOM    967  CG  ASP   107      30.062  48.910  19.002  1.00  0.00           C  
ATOM    968  OD1 ASP   107      30.084  47.852  19.669  1.00  0.00           O  
ATOM    969  OD2 ASP   107      31.082  49.469  18.541  1.00  0.00           O1-
ATOM    970  H   ASP   107      26.588  50.853  18.296  1.00  0.00           H  
ATOM    971  HA  ASP   107      29.231  51.127  17.385  1.00  0.00           H  
ATOM    972  HB2 ASP   107      27.922  48.839  18.922  1.00  0.00           H  
ATOM    973  HB3 ASP   107      28.560  50.288  19.661  1.00  0.00           H  
ATOM    974  N   CYS   108      27.517  48.819  15.803  1.00  0.00           N  
ATOM    975  CA  CYS   108      27.482  47.801  14.762  1.00  0.00           C  
ATOM    976  C   CYS   108      26.848  48.286  13.455  1.00  0.00           C  
ATOM    977  O   CYS   108      27.277  47.823  12.403  1.00  0.00           O  
ATOM    978  CB  CYS   108      26.693  46.595  15.285  1.00  0.00           C  
ATOM    979  SG  CYS   108      27.279  45.871  16.839  1.00  0.00           S  
ATOM    980  H   CYS   108      26.630  49.047  16.230  1.00  0.00           H  
ATOM    981  HA  CYS   108      28.492  47.470  14.515  1.00  0.00           H  
ATOM    982  HB2 CYS   108      26.736  45.821  14.524  1.00  0.00           H  
ATOM    983  HB3 CYS   108      25.641  46.850  15.420  1.00  0.00           H  
ATOM    984  N   MET   109      25.839  49.169  13.525  1.00  0.00           N  
ATOM    985  CA  MET   109      25.084  49.648  12.366  1.00  0.00           C  
ATOM    986  C   MET   109      25.817  50.745  11.586  1.00  0.00           C  
ATOM    987  O   MET   109      25.787  50.713  10.356  1.00  0.00           O  
ATOM    988  CB  MET   109      23.687  50.125  12.808  1.00  0.00           C  
ATOM    989  CG  MET   109      22.724  48.979  13.157  1.00  0.00           C  
ATOM    990  SD  MET   109      22.275  47.900  11.767  1.00  0.00           S  
ATOM    991  CE  MET   109      21.384  49.069  10.710  1.00  0.00           C  
ATOM    992  H   MET   109      25.515  49.486  14.430  1.00  0.00           H  
ATOM    993  HA  MET   109      24.956  48.815  11.672  1.00  0.00           H  
ATOM    994  HB2 MET   109      23.238  50.713  12.011  1.00  0.00           H  
ATOM    995  HB3 MET   109      23.772  50.806  13.655  1.00  0.00           H  
ATOM    996  HG2 MET   109      21.806  49.392  13.575  1.00  0.00           H  
ATOM    997  HG3 MET   109      23.158  48.353  13.937  1.00  0.00           H  
ATOM    998  HE1 MET   109      20.847  48.534   9.928  1.00  0.00           H  
ATOM    999  HE2 MET   109      22.078  49.761  10.239  1.00  0.00           H  
ATOM   1000  HE3 MET   109      20.665  49.641  11.295  1.00  0.00           H  
ATOM   1001  N   GLU   110      26.482  51.670  12.300  1.00  0.00           N  
ATOM   1002  CA  GLU   110      27.322  52.707  11.697  1.00  0.00           C  
ATOM   1003  C   GLU   110      28.656  52.125  11.196  1.00  0.00           C  
ATOM   1004  O   GLU   110      29.165  52.577  10.172  1.00  0.00           O  
ATOM   1005  CB  GLU   110      27.528  53.847  12.721  1.00  0.00           C  
ATOM   1006  CG  GLU   110      28.119  55.159  12.162  1.00  0.00           C  
ATOM   1007  CD  GLU   110      27.211  55.913  11.183  1.00  0.00           C  
ATOM   1008  OE1 GLU   110      27.722  56.879  10.578  1.00  0.00           O  
ATOM   1009  OE2 GLU   110      26.028  55.532  11.042  1.00  0.00           O1-
ATOM   1010  H   GLU   110      26.462  51.640  13.310  1.00  0.00           H  
ATOM   1011  HA  GLU   110      26.792  53.096  10.829  1.00  0.00           H  
ATOM   1012  HB2 GLU   110      28.191  53.497  13.512  1.00  0.00           H  
ATOM   1013  HB3 GLU   110      26.582  54.065  13.218  1.00  0.00           H  
ATOM   1014  HG2 GLU   110      29.077  54.967  11.676  1.00  0.00           H  
ATOM   1015  HG3 GLU   110      28.331  55.833  12.992  1.00  0.00           H  
ATOM   1016  N   ARG   111      29.154  51.089  11.897  1.00  0.00           N  
ATOM   1017  CA  ARG   111      30.291  50.266  11.494  1.00  0.00           C  
ATOM   1018  C   ARG   111      29.981  49.440  10.229  1.00  0.00           C  
ATOM   1019  O   ARG   111      30.838  49.359   9.352  1.00  0.00           O  
ATOM   1020  CB  ARG   111      30.693  49.371  12.682  1.00  0.00           C  
ATOM   1021  CG  ARG   111      31.961  48.525  12.464  1.00  0.00           C  
ATOM   1022  CD  ARG   111      32.005  47.268  13.333  1.00  0.00           C  
ATOM   1023  NE  ARG   111      32.028  47.536  14.775  1.00  0.00           N  
ATOM   1024  CZ  ARG   111      32.326  46.614  15.706  1.00  0.00           C  
ATOM   1025  NH1 ARG   111      32.645  45.354  15.364  1.00  0.00           N  
ATOM   1026  NH2 ARG   111      32.296  46.957  16.999  1.00  0.00           N1+
ATOM   1027  H   ARG   111      28.668  50.789  12.729  1.00  0.00           H  
ATOM   1028  HA  ARG   111      31.125  50.934  11.267  1.00  0.00           H  
ATOM   1029  HB2 ARG   111      29.858  48.704  12.900  1.00  0.00           H  
ATOM   1030  HB3 ARG   111      30.832  49.982  13.574  1.00  0.00           H  
ATOM   1031  HG2 ARG   111      32.870  49.121  12.547  1.00  0.00           H  
ATOM   1032  HG3 ARG   111      31.968  48.141  11.445  1.00  0.00           H  
ATOM   1033  HD2 ARG   111      32.931  46.745  13.098  1.00  0.00           H  
ATOM   1034  HD3 ARG   111      31.176  46.606  13.086  1.00  0.00           H  
ATOM   1035  HE  ARG   111      31.682  48.438  15.076  1.00  0.00           H  
ATOM   1036 HH11 ARG   111      32.877  44.663  16.061  1.00  0.00           H  
ATOM   1037 HH12 ARG   111      32.577  45.064  14.392  1.00  0.00           H  
ATOM   1038 HH21 ARG   111      32.459  46.256  17.703  1.00  0.00           H  
ATOM   1039 HH22 ARG   111      32.002  47.888  17.277  1.00  0.00           H  
ATOM   1040  N   ALA   112      28.759  48.877  10.144  1.00  0.00           N  
ATOM   1041  CA  ALA   112      28.262  48.140   8.981  1.00  0.00           C  
ATOM   1042  C   ALA   112      28.127  49.019   7.731  1.00  0.00           C  
ATOM   1043  O   ALA   112      28.449  48.552   6.643  1.00  0.00           O  
ATOM   1044  CB  ALA   112      26.930  47.445   9.297  1.00  0.00           C  
ATOM   1045  H   ALA   112      28.119  48.957  10.922  1.00  0.00           H  
ATOM   1046  HA  ALA   112      28.983  47.354   8.771  1.00  0.00           H  
ATOM   1047  HB1 ALA   112      26.167  48.151   9.623  1.00  0.00           H  
ATOM   1048  HB2 ALA   112      27.054  46.694  10.076  1.00  0.00           H  
ATOM   1049  HB3 ALA   112      26.548  46.927   8.418  1.00  0.00           H  
ATOM   1050  N   ARG   113      27.711  50.283   7.918  1.00  0.00           N  
ATOM   1051  CA  ARG   113      27.614  51.297   6.868  1.00  0.00           C  
ATOM   1052  C   ARG   113      28.994  51.747   6.324  1.00  0.00           C  
ATOM   1053  O   ARG   113      29.054  52.250   5.202  1.00  0.00           O  
ATOM   1054  CB  ARG   113      26.803  52.489   7.426  1.00  0.00           C  
ATOM   1055  CG  ARG   113      26.228  53.427   6.345  1.00  0.00           C  
ATOM   1056  CD  ARG   113      25.755  54.795   6.871  1.00  0.00           C  
ATOM   1057  NE  ARG   113      26.787  55.522   7.632  1.00  0.00           N  
ATOM   1058  CZ  ARG   113      28.051  55.791   7.255  1.00  0.00           C  
ATOM   1059  NH1 ARG   113      28.863  56.423   8.106  1.00  0.00           N  
ATOM   1060  NH2 ARG   113      28.544  55.448   6.058  1.00  0.00           N1+
ATOM   1061  H   ARG   113      27.461  50.584   8.850  1.00  0.00           H  
ATOM   1062  HA  ARG   113      27.060  50.863   6.033  1.00  0.00           H  
ATOM   1063  HB2 ARG   113      27.450  53.044   8.107  1.00  0.00           H  
ATOM   1064  HB3 ARG   113      25.973  52.134   8.036  1.00  0.00           H  
ATOM   1065  HG2 ARG   113      25.370  52.905   5.919  1.00  0.00           H  
ATOM   1066  HG3 ARG   113      26.899  53.580   5.506  1.00  0.00           H  
ATOM   1067  HD2 ARG   113      24.806  54.734   7.402  1.00  0.00           H  
ATOM   1068  HD3 ARG   113      25.572  55.431   6.005  1.00  0.00           H  
ATOM   1069  HE  ARG   113      26.510  55.825   8.559  1.00  0.00           H  
ATOM   1070 HH11 ARG   113      29.831  56.584   7.854  1.00  0.00           H  
ATOM   1071 HH12 ARG   113      28.528  56.684   9.034  1.00  0.00           H  
ATOM   1072 HH21 ARG   113      29.534  55.592   5.884  1.00  0.00           H  
ATOM   1073 HH22 ARG   113      27.977  54.950   5.391  1.00  0.00           H  
ATOM   1074  N   GLU   114      30.067  51.556   7.115  1.00  0.00           N  
ATOM   1075  CA  GLU   114      31.442  51.927   6.774  1.00  0.00           C  
ATOM   1076  C   GLU   114      32.284  50.758   6.223  1.00  0.00           C  
ATOM   1077  O   GLU   114      33.147  51.011   5.383  1.00  0.00           O  
ATOM   1078  CB  GLU   114      32.119  52.573   8.006  1.00  0.00           C  
ATOM   1079  CG  GLU   114      31.672  54.025   8.292  1.00  0.00           C  
ATOM   1080  CD  GLU   114      32.171  55.030   7.248  1.00  0.00           C  
ATOM   1081  OE1 GLU   114      33.406  55.109   7.067  1.00  0.00           O  
ATOM   1082  OE2 GLU   114      31.316  55.693   6.621  1.00  0.00           O1-
ATOM   1083  H   GLU   114      29.936  51.144   8.028  1.00  0.00           H  
ATOM   1084  HA  GLU   114      31.414  52.670   5.978  1.00  0.00           H  
ATOM   1085  HB2 GLU   114      33.205  52.548   7.899  1.00  0.00           H  
ATOM   1086  HB3 GLU   114      31.907  51.969   8.889  1.00  0.00           H  
ATOM   1087  HG2 GLU   114      32.055  54.338   9.264  1.00  0.00           H  
ATOM   1088  HG3 GLU   114      30.585  54.076   8.362  1.00  0.00           H  
ATOM   1089  N   VAL   115      32.042  49.511   6.667  1.00  0.00           N  
ATOM   1090  CA  VAL   115      32.758  48.329   6.160  1.00  0.00           C  
ATOM   1091  C   VAL   115      32.173  47.826   4.820  1.00  0.00           C  
ATOM   1092  O   VAL   115      32.930  47.338   3.981  1.00  0.00           O  
ATOM   1093  CB  VAL   115      32.792  47.176   7.207  1.00  0.00           C  
ATOM   1094  CG1 VAL   115      31.459  46.432   7.381  1.00  0.00           C  
ATOM   1095  CG2 VAL   115      33.912  46.157   6.931  1.00  0.00           C  
ATOM   1096  H   VAL   115      31.351  49.351   7.389  1.00  0.00           H  
ATOM   1097  HA  VAL   115      33.793  48.618   5.968  1.00  0.00           H  
ATOM   1098  HB  VAL   115      33.016  47.639   8.169  1.00  0.00           H  
ATOM   1099 HG11 VAL   115      31.263  45.740   6.561  1.00  0.00           H  
ATOM   1100 HG12 VAL   115      30.633  47.134   7.430  1.00  0.00           H  
ATOM   1101 HG13 VAL   115      31.465  45.854   8.303  1.00  0.00           H  
ATOM   1102 HG21 VAL   115      33.760  45.629   5.989  1.00  0.00           H  
ATOM   1103 HG22 VAL   115      33.958  45.406   7.721  1.00  0.00           H  
ATOM   1104 HG23 VAL   115      34.886  46.644   6.888  1.00  0.00           H  
ATOM   1105  N   ILE   116      30.856  48.012   4.625  1.00  0.00           N  
ATOM   1106  CA  ILE   116      30.153  47.783   3.364  1.00  0.00           C  
ATOM   1107  C   ILE   116      30.234  49.110   2.566  1.00  0.00           C  
ATOM   1108  O   ILE   116      29.852  50.138   3.130  1.00  0.00           O  
ATOM   1109  CB  ILE   116      28.656  47.435   3.626  1.00  0.00           C  
ATOM   1110  CG1 ILE   116      28.540  46.143   4.477  1.00  0.00           C  
ATOM   1111  CG2 ILE   116      27.822  47.301   2.332  1.00  0.00           C  
ATOM   1112  CD1 ILE   116      27.156  45.887   5.089  1.00  0.00           C  
ATOM   1113  H   ILE   116      30.302  48.426   5.362  1.00  0.00           H  
ATOM   1114  HA  ILE   116      30.602  46.932   2.856  1.00  0.00           H  
ATOM   1115  HB  ILE   116      28.208  48.254   4.189  1.00  0.00           H  
ATOM   1116 HG12 ILE   116      29.247  46.165   5.305  1.00  0.00           H  
ATOM   1117 HG13 ILE   116      28.837  45.286   3.876  1.00  0.00           H  
ATOM   1118 HG21 ILE   116      28.237  46.541   1.673  1.00  0.00           H  
ATOM   1119 HG22 ILE   116      27.779  48.233   1.768  1.00  0.00           H  
ATOM   1120 HG23 ILE   116      26.791  47.022   2.548  1.00  0.00           H  
ATOM   1121 HD11 ILE   116      26.484  46.733   4.951  1.00  0.00           H  
ATOM   1122 HD12 ILE   116      27.233  45.707   6.161  1.00  0.00           H  
ATOM   1123 HD13 ILE   116      26.691  45.006   4.646  1.00  0.00           H  
ATOM   1124  N   PRO   117      30.763  49.090   1.315  1.00  0.00           N  
ATOM   1125  CA  PRO   117      30.928  50.292   0.463  1.00  0.00           C  
ATOM   1126  C   PRO   117      29.703  51.215   0.354  1.00  0.00           C  
ATOM   1127  O   PRO   117      28.569  50.738   0.386  1.00  0.00           O  
ATOM   1128  CB  PRO   117      31.302  49.723  -0.915  1.00  0.00           C  
ATOM   1129  CG  PRO   117      32.002  48.416  -0.604  1.00  0.00           C  
ATOM   1130  CD  PRO   117      31.257  47.901   0.619  1.00  0.00           C  
ATOM   1131  HA  PRO   117      31.776  50.848   0.863  1.00  0.00           H  
ATOM   1132  HB2 PRO   117      31.935  50.399  -1.490  1.00  0.00           H  
ATOM   1133  HB3 PRO   117      30.412  49.527  -1.513  1.00  0.00           H  
ATOM   1134  HG2 PRO   117      33.039  48.620  -0.334  1.00  0.00           H  
ATOM   1135  HG3 PRO   117      32.004  47.712  -1.436  1.00  0.00           H  
ATOM   1136  HD2 PRO   117      30.400  47.298   0.322  1.00  0.00           H  
ATOM   1137  HD3 PRO   117      31.928  47.289   1.222  1.00  0.00           H  
ATOM   1138  N   ARG   118      29.968  52.526   0.213  1.00  0.00           N  
ATOM   1139  CA  ARG   118      28.942  53.570   0.087  1.00  0.00           C  
ATOM   1140  C   ARG   118      28.091  53.481  -1.198  1.00  0.00           C  
ATOM   1141  O   ARG   118      27.037  54.112  -1.264  1.00  0.00           O  
ATOM   1142  CB  ARG   118      29.556  54.981   0.244  1.00  0.00           C  
ATOM   1143  CG  ARG   118      30.657  55.118   1.312  1.00  0.00           C  
ATOM   1144  CD  ARG   118      30.210  54.846   2.759  1.00  0.00           C  
ATOM   1145  NE  ARG   118      31.379  54.762   3.642  1.00  0.00           N  
ATOM   1146  CZ  ARG   118      32.208  53.708   3.722  1.00  0.00           C  
ATOM   1147  NH1 ARG   118      31.932  52.556   3.096  1.00  0.00           N  
ATOM   1148  NH2 ARG   118      33.332  53.805   4.439  1.00  0.00           N1+
ATOM   1149  H   ARG   118      30.927  52.838   0.168  1.00  0.00           H  
ATOM   1150  HA  ARG   118      28.256  53.419   0.915  1.00  0.00           H  
ATOM   1151  HB2 ARG   118      28.757  55.695   0.452  1.00  0.00           H  
ATOM   1152  HB3 ARG   118      29.989  55.289  -0.709  1.00  0.00           H  
ATOM   1153  HG2 ARG   118      30.964  56.164   1.265  1.00  0.00           H  
ATOM   1154  HG3 ARG   118      31.553  54.548   1.061  1.00  0.00           H  
ATOM   1155  HD2 ARG   118      29.509  54.018   2.868  1.00  0.00           H  
ATOM   1156  HD3 ARG   118      29.689  55.736   3.113  1.00  0.00           H  
ATOM   1157  HE  ARG   118      31.611  55.591   4.175  1.00  0.00           H  
ATOM   1158 HH11 ARG   118      32.542  51.758   3.216  1.00  0.00           H  
ATOM   1159 HH12 ARG   118      31.051  52.439   2.616  1.00  0.00           H  
ATOM   1160 HH21 ARG   118      33.941  53.004   4.536  1.00  0.00           H  
ATOM   1161 HH22 ARG   118      33.502  54.617   5.022  1.00  0.00           H  
ATOM   1162  N   SER   119      28.564  52.690  -2.173  1.00  0.00           N  
ATOM   1163  CA  SER   119      27.898  52.367  -3.429  1.00  0.00           C  
ATOM   1164  C   SER   119      27.326  50.932  -3.453  1.00  0.00           C  
ATOM   1165  O   SER   119      26.848  50.529  -4.512  1.00  0.00           O  
ATOM   1166  CB  SER   119      28.895  52.636  -4.577  1.00  0.00           C  
ATOM   1167  OG  SER   119      29.978  51.723  -4.571  1.00  0.00           O  
ATOM   1168  H   SER   119      29.450  52.227  -2.034  1.00  0.00           H  
ATOM   1169  HA  SER   119      27.048  53.037  -3.572  1.00  0.00           H  
ATOM   1170  HB2 SER   119      29.287  53.652  -4.512  1.00  0.00           H  
ATOM   1171  HB3 SER   119      28.390  52.562  -5.541  1.00  0.00           H  
ATOM   1172  HG  SER   119      30.565  51.943  -5.299  1.00  0.00           H  
ATOM   1173  N   GLN   120      27.346  50.205  -2.315  1.00  0.00           N  
ATOM   1174  CA  GLN   120      26.795  48.850  -2.176  1.00  0.00           C  
ATOM   1175  C   GLN   120      25.799  48.670  -1.019  1.00  0.00           C  
ATOM   1176  O   GLN   120      25.060  47.686  -1.054  1.00  0.00           O  
ATOM   1177  CB  GLN   120      27.943  47.815  -2.053  1.00  0.00           C  
ATOM   1178  CG  GLN   120      28.739  47.569  -3.349  1.00  0.00           C  
ATOM   1179  CD  GLN   120      27.851  47.042  -4.478  1.00  0.00           C  
ATOM   1180  OE1 GLN   120      27.347  45.923  -4.410  1.00  0.00           O  
ATOM   1181  NE2 GLN   120      27.639  47.855  -5.512  1.00  0.00           N  
ATOM   1182  H   GLN   120      27.752  50.606  -1.480  1.00  0.00           H  
ATOM   1183  HA  GLN   120      26.195  48.619  -3.057  1.00  0.00           H  
ATOM   1184  HB2 GLN   120      27.544  46.855  -1.722  1.00  0.00           H  
ATOM   1185  HB3 GLN   120      28.624  48.124  -1.260  1.00  0.00           H  
ATOM   1186  HG2 GLN   120      29.526  46.838  -3.162  1.00  0.00           H  
ATOM   1187  HG3 GLN   120      29.242  48.485  -3.663  1.00  0.00           H  
ATOM   1188 HE21 GLN   120      28.028  48.788  -5.510  1.00  0.00           H  
ATOM   1189 HE22 GLN   120      26.944  47.621  -6.209  1.00  0.00           H  
ATOM   1190  N   HIS   121      25.770  49.580  -0.026  1.00  0.00           N  
ATOM   1191  CA  HIS   121      24.886  49.468   1.144  1.00  0.00           C  
ATOM   1192  C   HIS   121      23.381  49.648   0.848  1.00  0.00           C  
ATOM   1193  O   HIS   121      22.561  49.161   1.623  1.00  0.00           O  
ATOM   1194  CB  HIS   121      25.371  50.359   2.308  1.00  0.00           C  
ATOM   1195  CG  HIS   121      25.546  51.840   2.073  1.00  0.00           C  
ATOM   1196  ND1 HIS   121      24.830  52.574   1.122  1.00  0.00           N  
ATOM   1197  CE1 HIS   121      25.221  53.829   1.289  1.00  0.00           C  
ATOM   1198  NE2 HIS   121      26.122  53.969   2.261  1.00  0.00           N  
ATOM   1199  CD2 HIS   121      26.369  52.703   2.762  1.00  0.00           C  
ATOM   1200  H   HIS   121      26.397  50.372  -0.045  1.00  0.00           H  
ATOM   1201  HA  HIS   121      24.984  48.443   1.504  1.00  0.00           H  
ATOM   1202  HB2 HIS   121      26.322  49.973   2.676  1.00  0.00           H  
ATOM   1203  HB3 HIS   121      24.678  50.268   3.144  1.00  0.00           H  
ATOM   1204  HD2 HIS   121      27.076  52.516   3.555  1.00  0.00           H  
ATOM   1205  HE2 HIS   121      26.552  54.834   2.555  1.00  0.00           H  
ATOM   1206  HE1 HIS   121      24.843  54.652   0.700  1.00  0.00           H  
ATOM   1207  N   GLN   122      23.042  50.297  -0.276  1.00  0.00           N  
ATOM   1208  CA  GLN   122      21.680  50.430  -0.797  1.00  0.00           C  
ATOM   1209  C   GLN   122      21.223  49.226  -1.651  1.00  0.00           C  
ATOM   1210  O   GLN   122      20.067  49.212  -2.070  1.00  0.00           O  
ATOM   1211  CB  GLN   122      21.478  51.803  -1.489  1.00  0.00           C  
ATOM   1212  CG  GLN   122      22.325  52.114  -2.744  1.00  0.00           C  
ATOM   1213  CD  GLN   122      23.753  52.551  -2.415  1.00  0.00           C  
ATOM   1214  OE1 GLN   122      24.623  51.712  -2.213  1.00  0.00           O  
ATOM   1215  NE2 GLN   122      24.006  53.859  -2.347  1.00  0.00           N  
ATOM   1216  H   GLN   122      23.774  50.687  -0.857  1.00  0.00           H  
ATOM   1217  HA  GLN   122      21.006  50.434   0.059  1.00  0.00           H  
ATOM   1218  HB2 GLN   122      21.613  52.597  -0.753  1.00  0.00           H  
ATOM   1219  HB3 GLN   122      20.429  51.877  -1.780  1.00  0.00           H  
ATOM   1220  HG2 GLN   122      21.844  52.915  -3.307  1.00  0.00           H  
ATOM   1221  HG3 GLN   122      22.352  51.253  -3.414  1.00  0.00           H  
ATOM   1222 HE21 GLN   122      23.275  54.535  -2.510  1.00  0.00           H  
ATOM   1223 HE22 GLN   122      24.938  54.176  -2.116  1.00  0.00           H  
ATOM   1224  N   GLU   123      22.102  48.225  -1.846  1.00  0.00           N  
ATOM   1225  CA  GLU   123      21.760  46.910  -2.399  1.00  0.00           C  
ATOM   1226  C   GLU   123      21.657  45.828  -1.291  1.00  0.00           C  
ATOM   1227  O   GLU   123      21.151  44.742  -1.570  1.00  0.00           O  
ATOM   1228  CB  GLU   123      22.817  46.483  -3.447  1.00  0.00           C  
ATOM   1229  CG  GLU   123      23.074  47.461  -4.617  1.00  0.00           C  
ATOM   1230  CD  GLU   123      24.068  46.918  -5.659  1.00  0.00           C  
ATOM   1231  OE1 GLU   123      24.752  47.751  -6.290  1.00  0.00           O  
ATOM   1232  OE2 GLU   123      24.143  45.679  -5.827  1.00  0.00           O1-
ATOM   1233  H   GLU   123      23.045  48.323  -1.497  1.00  0.00           H  
ATOM   1234  HA  GLU   123      20.792  46.953  -2.901  1.00  0.00           H  
ATOM   1235  HB2 GLU   123      22.484  45.539  -3.876  1.00  0.00           H  
ATOM   1236  HB3 GLU   123      23.763  46.284  -2.943  1.00  0.00           H  
ATOM   1237  HG2 GLU   123      23.454  48.409  -4.234  1.00  0.00           H  
ATOM   1238  HG3 GLU   123      22.135  47.683  -5.124  1.00  0.00           H  
ATOM   1239  N   THR   124      22.165  46.116  -0.079  1.00  0.00           N  
ATOM   1240  CA  THR   124      22.375  45.167   1.022  1.00  0.00           C  
ATOM   1241  C   THR   124      21.142  45.078   1.954  1.00  0.00           C  
ATOM   1242  O   THR   124      20.697  46.121   2.428  1.00  0.00           O  
ATOM   1243  CB  THR   124      23.561  45.701   1.878  1.00  0.00           C  
ATOM   1244  OG1 THR   124      24.752  45.470   1.159  1.00  0.00           O  
ATOM   1245  CG2 THR   124      23.746  45.143   3.304  1.00  0.00           C  
ATOM   1246  H   THR   124      22.537  47.042   0.081  1.00  0.00           H  
ATOM   1247  HA  THR   124      22.644  44.203   0.593  1.00  0.00           H  
ATOM   1248  HB  THR   124      23.469  46.780   1.973  1.00  0.00           H  
ATOM   1249 HG21 THR   124      23.815  44.060   3.314  1.00  0.00           H  
ATOM   1250 HG22 THR   124      22.934  45.425   3.973  1.00  0.00           H  
ATOM   1251 HG23 THR   124      24.656  45.537   3.751  1.00  0.00           H  
ATOM   1252  HG1 THR   124      24.889  44.520   1.113  1.00  0.00           H  
ATOM   1253  N   PRO   125      20.633  43.857   2.248  1.00  0.00           N  
ATOM   1254  CA  PRO   125      19.586  43.665   3.269  1.00  0.00           C  
ATOM   1255  C   PRO   125      20.099  43.659   4.725  1.00  0.00           C  
ATOM   1256  O   PRO   125      21.270  43.367   4.967  1.00  0.00           O  
ATOM   1257  CB  PRO   125      18.967  42.315   2.876  1.00  0.00           C  
ATOM   1258  CG  PRO   125      20.129  41.527   2.293  1.00  0.00           C  
ATOM   1259  CD  PRO   125      20.949  42.594   1.575  1.00  0.00           C  
ATOM   1260  HA  PRO   125      18.844  44.452   3.184  1.00  0.00           H  
ATOM   1261  HB2 PRO   125      18.209  42.479   2.109  1.00  0.00           H  
ATOM   1262  HB3 PRO   125      18.482  41.794   3.703  1.00  0.00           H  
ATOM   1263  HG2 PRO   125      19.818  40.711   1.640  1.00  0.00           H  
ATOM   1264  HG3 PRO   125      20.720  41.099   3.104  1.00  0.00           H  
ATOM   1265  HD2 PRO   125      22.005  42.342   1.617  1.00  0.00           H  
ATOM   1266  HD3 PRO   125      20.649  42.667   0.529  1.00  0.00           H  
ATOM   1267  N   VAL   126      19.177  43.942   5.662  1.00  0.00           N  
ATOM   1268  CA  VAL   126      19.363  43.814   7.110  1.00  0.00           C  
ATOM   1269  C   VAL   126      18.107  43.188   7.755  1.00  0.00           C  
ATOM   1270  O   VAL   126      16.996  43.442   7.297  1.00  0.00           O  
ATOM   1271  CB  VAL   126      19.714  45.179   7.783  1.00  0.00           C  
ATOM   1272  CG1 VAL   126      18.626  46.258   7.644  1.00  0.00           C  
ATOM   1273  CG2 VAL   126      20.088  45.042   9.273  1.00  0.00           C  
ATOM   1274  H   VAL   126      18.236  44.176   5.367  1.00  0.00           H  
ATOM   1275  HA  VAL   126      20.187  43.129   7.287  1.00  0.00           H  
ATOM   1276  HB  VAL   126      20.601  45.551   7.268  1.00  0.00           H  
ATOM   1277 HG11 VAL   126      17.746  46.017   8.235  1.00  0.00           H  
ATOM   1278 HG12 VAL   126      18.311  46.384   6.609  1.00  0.00           H  
ATOM   1279 HG13 VAL   126      18.988  47.223   7.999  1.00  0.00           H  
ATOM   1280 HG21 VAL   126      19.217  44.834   9.896  1.00  0.00           H  
ATOM   1281 HG22 VAL   126      20.540  45.961   9.647  1.00  0.00           H  
ATOM   1282 HG23 VAL   126      20.801  44.237   9.435  1.00  0.00           H  
ATOM   1283  N   TYR   127      18.313  42.373   8.801  1.00  0.00           N  
ATOM   1284  CA  TYR   127      17.266  41.671   9.549  1.00  0.00           C  
ATOM   1285  C   TYR   127      17.667  41.563  11.028  1.00  0.00           C  
ATOM   1286  O   TYR   127      18.860  41.517  11.317  1.00  0.00           O  
ATOM   1287  CB  TYR   127      17.048  40.272   8.918  1.00  0.00           C  
ATOM   1288  CG  TYR   127      16.105  39.352   9.681  1.00  0.00           C  
ATOM   1289  CD1 TYR   127      14.742  39.686   9.791  1.00  0.00           C  
ATOM   1290  CD2 TYR   127      16.589  38.190  10.320  1.00  0.00           C  
ATOM   1291  CE1 TYR   127      13.877  38.889  10.563  1.00  0.00           C  
ATOM   1292  CE2 TYR   127      15.713  37.364  11.051  1.00  0.00           C  
ATOM   1293  CZ  TYR   127      14.357  37.717  11.177  1.00  0.00           C  
ATOM   1294  OH  TYR   127      13.505  36.929  11.892  1.00  0.00           O  
ATOM   1295  H   TYR   127      19.257  42.206   9.121  1.00  0.00           H  
ATOM   1296  HA  TYR   127      16.336  42.241   9.498  1.00  0.00           H  
ATOM   1297  HB2 TYR   127      18.012  39.767   8.825  1.00  0.00           H  
ATOM   1298  HB3 TYR   127      16.674  40.377   7.900  1.00  0.00           H  
ATOM   1299  HD1 TYR   127      14.365  40.572   9.305  1.00  0.00           H  
ATOM   1300  HD2 TYR   127      17.630  37.921  10.240  1.00  0.00           H  
ATOM   1301  HE1 TYR   127      12.846  39.182  10.686  1.00  0.00           H  
ATOM   1302  HE2 TYR   127      16.085  36.466  11.519  1.00  0.00           H  
ATOM   1303  HH  TYR   127      13.930  36.153  12.263  1.00  0.00           H  
ATOM   1304  N   LEU   128      16.670  41.449  11.924  1.00  0.00           N  
ATOM   1305  CA  LEU   128      16.875  41.110  13.332  1.00  0.00           C  
ATOM   1306  C   LEU   128      15.951  39.954  13.736  1.00  0.00           C  
ATOM   1307  O   LEU   128      14.737  40.048  13.557  1.00  0.00           O  
ATOM   1308  CB  LEU   128      16.723  42.379  14.209  1.00  0.00           C  
ATOM   1309  CG  LEU   128      16.885  42.159  15.740  1.00  0.00           C  
ATOM   1310  CD1 LEU   128      17.637  43.317  16.435  1.00  0.00           C  
ATOM   1311  CD2 LEU   128      15.540  41.848  16.437  1.00  0.00           C  
ATOM   1312  H   LEU   128      15.708  41.483  11.614  1.00  0.00           H  
ATOM   1313  HA  LEU   128      17.892  40.743  13.462  1.00  0.00           H  
ATOM   1314  HB2 LEU   128      15.780  42.886  14.000  1.00  0.00           H  
ATOM   1315  HB3 LEU   128      17.493  43.070  13.867  1.00  0.00           H  
ATOM   1316  HG  LEU   128      17.521  41.281  15.872  1.00  0.00           H  
ATOM   1317 HD11 LEU   128      17.816  44.162  15.772  1.00  0.00           H  
ATOM   1318 HD12 LEU   128      18.609  42.976  16.791  1.00  0.00           H  
ATOM   1319 HD13 LEU   128      17.111  43.705  17.307  1.00  0.00           H  
ATOM   1320 HD21 LEU   128      15.217  42.638  17.114  1.00  0.00           H  
ATOM   1321 HD22 LEU   128      15.618  40.937  17.026  1.00  0.00           H  
ATOM   1322 HD23 LEU   128      14.729  41.699  15.726  1.00  0.00           H  
ATOM   1323  N   GLY   129      16.553  38.903  14.312  1.00  0.00           N  
ATOM   1324  CA  GLY   129      15.841  37.818  14.972  1.00  0.00           C  
ATOM   1325  C   GLY   129      16.085  38.001  16.468  1.00  0.00           C  
ATOM   1326  O   GLY   129      17.222  37.898  16.931  1.00  0.00           O  
ATOM   1327  H   GLY   129      17.560  38.911  14.421  1.00  0.00           H  
ATOM   1328  HA2 GLY   129      16.240  36.857  14.658  1.00  0.00           H  
ATOM   1329  HA3 GLY   129      14.777  37.804  14.733  1.00  0.00           H  
ATOM   1330  N   ALA   130      15.000  38.257  17.210  1.00  0.00           N  
ATOM   1331  CA  ALA   130      14.975  38.369  18.662  1.00  0.00           C  
ATOM   1332  C   ALA   130      14.732  36.984  19.268  1.00  0.00           C  
ATOM   1333  O   ALA   130      13.741  36.334  18.943  1.00  0.00           O  
ATOM   1334  CB  ALA   130      13.925  39.415  19.074  1.00  0.00           C  
ATOM   1335  H   ALA   130      14.100  38.328  16.751  1.00  0.00           H  
ATOM   1336  HA  ALA   130      15.939  38.713  19.030  1.00  0.00           H  
ATOM   1337  HB1 ALA   130      13.166  39.568  18.308  1.00  0.00           H  
ATOM   1338  HB2 ALA   130      14.396  40.383  19.243  1.00  0.00           H  
ATOM   1339  HB3 ALA   130      13.410  39.136  19.991  1.00  0.00           H  
ATOM   1340  N   THR   131      15.683  36.539  20.095  1.00  0.00           N  
ATOM   1341  CA  THR   131      15.765  35.163  20.569  1.00  0.00           C  
ATOM   1342  C   THR   131      15.414  35.082  22.070  1.00  0.00           C  
ATOM   1343  O   THR   131      14.561  35.844  22.519  1.00  0.00           O  
ATOM   1344  CB  THR   131      17.162  34.574  20.243  1.00  0.00           C  
ATOM   1345  OG1 THR   131      18.162  35.122  21.073  1.00  0.00           O  
ATOM   1346  CG2 THR   131      17.567  34.739  18.769  1.00  0.00           C  
ATOM   1347  H   THR   131      16.471  37.130  20.328  1.00  0.00           H  
ATOM   1348  HA  THR   131      15.027  34.543  20.061  1.00  0.00           H  
ATOM   1349  HB  THR   131      17.137  33.501  20.441  1.00  0.00           H  
ATOM   1350 HG21 THR   131      17.789  35.778  18.524  1.00  0.00           H  
ATOM   1351 HG22 THR   131      16.769  34.403  18.108  1.00  0.00           H  
ATOM   1352 HG23 THR   131      18.453  34.153  18.531  1.00  0.00           H  
ATOM   1353  HG1 THR   131      19.016  34.781  20.781  1.00  0.00           H  
ATOM   1354  N   ALA   132      15.999  34.112  22.791  1.00  0.00           N  
ATOM   1355  CA  ALA   132      15.646  33.652  24.132  1.00  0.00           C  
ATOM   1356  C   ALA   132      15.477  34.709  25.242  1.00  0.00           C  
ATOM   1357  O   ALA   132      14.677  34.472  26.145  1.00  0.00           O  
ATOM   1358  CB  ALA   132      16.671  32.593  24.539  1.00  0.00           C  
ATOM   1359  H   ALA   132      16.717  33.566  22.337  1.00  0.00           H  
ATOM   1360  HA  ALA   132      14.685  33.150  24.033  1.00  0.00           H  
ATOM   1361  HB1 ALA   132      17.674  33.013  24.624  1.00  0.00           H  
ATOM   1362  HB2 ALA   132      16.718  31.796  23.798  1.00  0.00           H  
ATOM   1363  HB3 ALA   132      16.401  32.142  25.492  1.00  0.00           H  
ATOM   1364  N   GLY   133      16.178  35.853  25.160  1.00  0.00           N  
ATOM   1365  CA  GLY   133      16.042  36.950  26.126  1.00  0.00           C  
ATOM   1366  C   GLY   133      14.736  37.730  25.924  1.00  0.00           C  
ATOM   1367  O   GLY   133      14.161  38.224  26.892  1.00  0.00           O  
ATOM   1368  H   GLY   133      16.806  35.993  24.381  1.00  0.00           H  
ATOM   1369  HA2 GLY   133      16.869  37.643  25.984  1.00  0.00           H  
ATOM   1370  HA3 GLY   133      16.104  36.572  27.148  1.00  0.00           H  
ATOM   1371  N   MET   134      14.269  37.808  24.669  1.00  0.00           N  
ATOM   1372  CA  MET   134      13.007  38.414  24.254  1.00  0.00           C  
ATOM   1373  C   MET   134      11.821  37.436  24.361  1.00  0.00           C  
ATOM   1374  O   MET   134      10.685  37.901  24.429  1.00  0.00           O  
ATOM   1375  CB  MET   134      13.176  38.948  22.819  1.00  0.00           C  
ATOM   1376  CG  MET   134      14.163  40.126  22.723  1.00  0.00           C  
ATOM   1377  SD  MET   134      13.476  41.722  23.234  1.00  0.00           S  
ATOM   1378  CE  MET   134      12.401  42.054  21.811  1.00  0.00           C  
ATOM   1379  H   MET   134      14.791  37.359  23.928  1.00  0.00           H  
ATOM   1380  HA  MET   134      12.790  39.261  24.905  1.00  0.00           H  
ATOM   1381  HB2 MET   134      12.206  39.262  22.433  1.00  0.00           H  
ATOM   1382  HB3 MET   134      13.505  38.149  22.157  1.00  0.00           H  
ATOM   1383  HG2 MET   134      14.526  40.232  21.703  1.00  0.00           H  
ATOM   1384  HG3 MET   134      15.054  39.936  23.322  1.00  0.00           H  
ATOM   1385  HE1 MET   134      12.031  43.076  21.846  1.00  0.00           H  
ATOM   1386  HE2 MET   134      11.543  41.384  21.809  1.00  0.00           H  
ATOM   1387  HE3 MET   134      12.949  41.928  20.878  1.00  0.00           H  
ATOM   1388  N   ARG   135      12.095  36.117  24.416  1.00  0.00           N  
ATOM   1389  CA  ARG   135      11.107  35.075  24.717  1.00  0.00           C  
ATOM   1390  C   ARG   135      10.757  35.033  26.215  1.00  0.00           C  
ATOM   1391  O   ARG   135       9.597  34.780  26.536  1.00  0.00           O  
ATOM   1392  CB  ARG   135      11.602  33.693  24.249  1.00  0.00           C  
ATOM   1393  CG  ARG   135      11.898  33.596  22.745  1.00  0.00           C  
ATOM   1394  CD  ARG   135      12.413  32.209  22.332  1.00  0.00           C  
ATOM   1395  NE  ARG   135      13.048  32.258  21.008  1.00  0.00           N  
ATOM   1396  CZ  ARG   135      14.244  31.748  20.669  1.00  0.00           C  
ATOM   1397  NH1 ARG   135      15.001  31.055  21.530  1.00  0.00           N  
ATOM   1398  NH2 ARG   135      14.705  31.937  19.430  1.00  0.00           N1+
ATOM   1399  H   ARG   135      13.053  35.811  24.322  1.00  0.00           H  
ATOM   1400  HA  ARG   135      10.193  35.306  24.166  1.00  0.00           H  
ATOM   1401  HB2 ARG   135      10.865  32.932  24.511  1.00  0.00           H  
ATOM   1402  HB3 ARG   135      12.505  33.441  24.803  1.00  0.00           H  
ATOM   1403  HG2 ARG   135      12.564  34.377  22.392  1.00  0.00           H  
ATOM   1404  HG3 ARG   135      10.949  33.770  22.237  1.00  0.00           H  
ATOM   1405  HD2 ARG   135      11.553  31.556  22.178  1.00  0.00           H  
ATOM   1406  HD3 ARG   135      13.012  31.734  23.108  1.00  0.00           H  
ATOM   1407  HE  ARG   135      12.521  32.731  20.281  1.00  0.00           H  
ATOM   1408 HH11 ARG   135      14.689  30.878  22.473  1.00  0.00           H  
ATOM   1409 HH12 ARG   135      15.893  30.692  21.207  1.00  0.00           H  
ATOM   1410 HH21 ARG   135      15.607  31.545  19.175  1.00  0.00           H  
ATOM   1411 HH22 ARG   135      14.153  32.428  18.739  1.00  0.00           H  
ATOM   1412  N   LEU   136      11.732  35.324  27.099  1.00  0.00           N  
ATOM   1413  CA  LEU   136      11.482  35.546  28.527  1.00  0.00           C  
ATOM   1414  C   LEU   136      10.758  36.873  28.772  1.00  0.00           C  
ATOM   1415  O   LEU   136       9.863  36.904  29.613  1.00  0.00           O  
ATOM   1416  CB  LEU   136      12.791  35.535  29.340  1.00  0.00           C  
ATOM   1417  CG  LEU   136      13.536  34.190  29.418  1.00  0.00           C  
ATOM   1418  CD1 LEU   136      14.870  34.366  30.163  1.00  0.00           C  
ATOM   1419  CD2 LEU   136      12.702  33.065  30.053  1.00  0.00           C  
ATOM   1420  H   LEU   136      12.673  35.497  26.775  1.00  0.00           H  
ATOM   1421  HA  LEU   136      10.817  34.761  28.890  1.00  0.00           H  
ATOM   1422  HB2 LEU   136      12.577  35.858  30.362  1.00  0.00           H  
ATOM   1423  HB3 LEU   136      13.466  36.288  28.930  1.00  0.00           H  
ATOM   1424  HG  LEU   136      13.763  33.871  28.404  1.00  0.00           H  
ATOM   1425 HD11 LEU   136      14.931  35.324  30.681  1.00  0.00           H  
ATOM   1426 HD12 LEU   136      15.708  34.324  29.471  1.00  0.00           H  
ATOM   1427 HD13 LEU   136      15.018  33.591  30.915  1.00  0.00           H  
ATOM   1428 HD21 LEU   136      12.548  33.236  31.119  1.00  0.00           H  
ATOM   1429 HD22 LEU   136      13.220  32.114  29.939  1.00  0.00           H  
ATOM   1430 HD23 LEU   136      11.726  32.940  29.589  1.00  0.00           H  
ATOM   1431  N   LEU   137      11.121  37.926  28.016  1.00  0.00           N  
ATOM   1432  CA  LEU   137      10.460  39.227  28.091  1.00  0.00           C  
ATOM   1433  C   LEU   137       9.000  39.171  27.606  1.00  0.00           C  
ATOM   1434  O   LEU   137       8.184  39.884  28.177  1.00  0.00           O  
ATOM   1435  CB  LEU   137      11.305  40.298  27.365  1.00  0.00           C  
ATOM   1436  CG  LEU   137      10.934  41.768  27.682  1.00  0.00           C  
ATOM   1437  CD1 LEU   137      10.968  42.090  29.191  1.00  0.00           C  
ATOM   1438  CD2 LEU   137      11.834  42.737  26.890  1.00  0.00           C  
ATOM   1439  H   LEU   137      11.878  37.837  27.353  1.00  0.00           H  
ATOM   1440  HA  LEU   137      10.432  39.479  29.151  1.00  0.00           H  
ATOM   1441  HB2 LEU   137      11.236  40.135  26.290  1.00  0.00           H  
ATOM   1442  HB3 LEU   137      12.353  40.153  27.628  1.00  0.00           H  
ATOM   1443  HG  LEU   137       9.914  41.934  27.334  1.00  0.00           H  
ATOM   1444 HD11 LEU   137      11.577  41.379  29.749  1.00  0.00           H  
ATOM   1445 HD12 LEU   137       9.963  42.064  29.612  1.00  0.00           H  
ATOM   1446 HD13 LEU   137      11.373  43.082  29.393  1.00  0.00           H  
ATOM   1447 HD21 LEU   137      12.641  43.135  27.504  1.00  0.00           H  
ATOM   1448 HD22 LEU   137      11.269  43.590  26.523  1.00  0.00           H  
ATOM   1449 HD23 LEU   137      12.295  42.257  26.027  1.00  0.00           H  
ATOM   1450  N   ARG   138       8.679  38.277  26.649  1.00  0.00           N  
ATOM   1451  CA  ARG   138       7.313  37.924  26.244  1.00  0.00           C  
ATOM   1452  C   ARG   138       6.481  37.306  27.389  1.00  0.00           C  
ATOM   1453  O   ARG   138       5.310  37.661  27.526  1.00  0.00           O  
ATOM   1454  CB  ARG   138       7.347  37.041  24.966  1.00  0.00           C  
ATOM   1455  CG  ARG   138       6.032  36.288  24.652  1.00  0.00           C  
ATOM   1456  CD  ARG   138       5.792  35.899  23.187  1.00  0.00           C  
ATOM   1457  NE  ARG   138       6.906  35.175  22.559  1.00  0.00           N  
ATOM   1458  CZ  ARG   138       7.413  35.443  21.341  1.00  0.00           C  
ATOM   1459  NH1 ARG   138       7.006  36.501  20.623  1.00  0.00           N  
ATOM   1460  NH2 ARG   138       8.339  34.626  20.823  1.00  0.00           N1+
ATOM   1461  H   ARG   138       9.418  37.747  26.208  1.00  0.00           H  
ATOM   1462  HA  ARG   138       6.827  38.860  25.971  1.00  0.00           H  
ATOM   1463  HB2 ARG   138       8.138  36.299  25.046  1.00  0.00           H  
ATOM   1464  HB3 ARG   138       7.630  37.671  24.123  1.00  0.00           H  
ATOM   1465  HG2 ARG   138       5.250  37.024  24.840  1.00  0.00           H  
ATOM   1466  HG3 ARG   138       5.829  35.464  25.337  1.00  0.00           H  
ATOM   1467  HD2 ARG   138       5.377  36.713  22.600  1.00  0.00           H  
ATOM   1468  HD3 ARG   138       5.007  35.142  23.191  1.00  0.00           H  
ATOM   1469  HE  ARG   138       7.247  34.369  23.063  1.00  0.00           H  
ATOM   1470 HH11 ARG   138       7.384  36.673  19.703  1.00  0.00           H  
ATOM   1471 HH12 ARG   138       6.334  37.161  21.003  1.00  0.00           H  
ATOM   1472 HH21 ARG   138       8.723  34.812  19.905  1.00  0.00           H  
ATOM   1473 HH22 ARG   138       8.650  33.813  21.334  1.00  0.00           H  
ATOM   1474  N   MET   139       7.092  36.416  28.191  1.00  0.00           N  
ATOM   1475  CA  MET   139       6.462  35.790  29.360  1.00  0.00           C  
ATOM   1476  C   MET   139       6.256  36.768  30.534  1.00  0.00           C  
ATOM   1477  O   MET   139       5.317  36.573  31.306  1.00  0.00           O  
ATOM   1478  CB  MET   139       7.285  34.569  29.811  1.00  0.00           C  
ATOM   1479  CG  MET   139       7.329  33.424  28.789  1.00  0.00           C  
ATOM   1480  SD  MET   139       8.501  32.110  29.221  1.00  0.00           S  
ATOM   1481  CE  MET   139       7.542  31.214  30.470  1.00  0.00           C  
ATOM   1482  H   MET   139       8.060  36.178  28.022  1.00  0.00           H  
ATOM   1483  HA  MET   139       5.473  35.437  29.062  1.00  0.00           H  
ATOM   1484  HB2 MET   139       6.878  34.183  30.747  1.00  0.00           H  
ATOM   1485  HB3 MET   139       8.302  34.878  30.035  1.00  0.00           H  
ATOM   1486  HG2 MET   139       7.611  33.803  27.809  1.00  0.00           H  
ATOM   1487  HG3 MET   139       6.337  32.988  28.669  1.00  0.00           H  
ATOM   1488  HE1 MET   139       8.140  30.406  30.891  1.00  0.00           H  
ATOM   1489  HE2 MET   139       6.646  30.785  30.022  1.00  0.00           H  
ATOM   1490  HE3 MET   139       7.239  31.877  31.279  1.00  0.00           H  
ATOM   1491  N   GLU   140       7.107  37.804  30.631  1.00  0.00           N  
ATOM   1492  CA  GLU   140       6.969  38.918  31.572  1.00  0.00           C  
ATOM   1493  C   GLU   140       5.845  39.882  31.141  1.00  0.00           C  
ATOM   1494  O   GLU   140       5.043  40.268  31.990  1.00  0.00           O  
ATOM   1495  CB  GLU   140       8.331  39.630  31.726  1.00  0.00           C  
ATOM   1496  CG  GLU   140       9.401  38.743  32.402  1.00  0.00           C  
ATOM   1497  CD  GLU   140      10.813  39.322  32.302  1.00  0.00           C  
ATOM   1498  OE1 GLU   140      10.975  40.513  32.648  1.00  0.00           O  
ATOM   1499  OE2 GLU   140      11.712  38.560  31.881  1.00  0.00           O1-
ATOM   1500  H   GLU   140       7.877  37.871  29.978  1.00  0.00           H  
ATOM   1501  HA  GLU   140       6.694  38.512  32.547  1.00  0.00           H  
ATOM   1502  HB2 GLU   140       8.202  40.540  32.313  1.00  0.00           H  
ATOM   1503  HB3 GLU   140       8.688  39.958  30.750  1.00  0.00           H  
ATOM   1504  HG2 GLU   140       9.406  37.745  31.969  1.00  0.00           H  
ATOM   1505  HG3 GLU   140       9.157  38.609  33.456  1.00  0.00           H  
ATOM   1506  N   SER   141       5.783  40.188  29.831  1.00  0.00           N  
ATOM   1507  CA  SER   141       4.737  40.931  29.122  1.00  0.00           C  
ATOM   1508  C   SER   141       5.206  41.142  27.673  1.00  0.00           C  
ATOM   1509  O   SER   141       6.258  41.744  27.467  1.00  0.00           O  
ATOM   1510  CB  SER   141       4.423  42.291  29.795  1.00  0.00           C  
ATOM   1511  OG  SER   141       3.541  43.079  29.017  1.00  0.00           O  
ATOM   1512  H   SER   141       6.522  39.843  29.231  1.00  0.00           H  
ATOM   1513  HA  SER   141       3.835  40.316  29.115  1.00  0.00           H  
ATOM   1514  HB2 SER   141       5.341  42.848  29.961  1.00  0.00           H  
ATOM   1515  HB3 SER   141       3.953  42.155  30.768  1.00  0.00           H  
ATOM   1516  HG  SER   141       3.625  44.003  29.282  1.00  0.00           H  
ATOM   1517  N   GLU   142       4.398  40.714  26.687  1.00  0.00           N  
ATOM   1518  CA  GLU   142       4.677  40.940  25.262  1.00  0.00           C  
ATOM   1519  C   GLU   142       4.654  42.431  24.855  1.00  0.00           C  
ATOM   1520  O   GLU   142       5.295  42.778  23.866  1.00  0.00           O  
ATOM   1521  CB  GLU   142       3.745  40.044  24.406  1.00  0.00           C  
ATOM   1522  CG  GLU   142       3.909  40.077  22.862  1.00  0.00           C  
ATOM   1523  CD  GLU   142       5.199  39.452  22.306  1.00  0.00           C  
ATOM   1524  OE1 GLU   142       5.128  38.905  21.183  1.00  0.00           O  
ATOM   1525  OE2 GLU   142       6.236  39.491  23.000  1.00  0.00           O1-
ATOM   1526  H   GLU   142       3.540  40.231  26.910  1.00  0.00           H  
ATOM   1527  HA  GLU   142       5.703  40.615  25.106  1.00  0.00           H  
ATOM   1528  HB2 GLU   142       2.711  40.305  24.638  1.00  0.00           H  
ATOM   1529  HB3 GLU   142       3.857  39.011  24.737  1.00  0.00           H  
ATOM   1530  HG2 GLU   142       3.823  41.094  22.480  1.00  0.00           H  
ATOM   1531  HG3 GLU   142       3.072  39.533  22.424  1.00  0.00           H  
ATOM   1532  N   GLU   143       3.997  43.290  25.658  1.00  0.00           N  
ATOM   1533  CA  GLU   143       4.069  44.751  25.570  1.00  0.00           C  
ATOM   1534  C   GLU   143       5.471  45.314  25.884  1.00  0.00           C  
ATOM   1535  O   GLU   143       5.907  46.224  25.183  1.00  0.00           O  
ATOM   1536  CB  GLU   143       2.885  45.380  26.358  1.00  0.00           C  
ATOM   1537  CG  GLU   143       3.020  46.832  26.888  1.00  0.00           C  
ATOM   1538  CD  GLU   143       3.806  46.991  28.199  1.00  0.00           C  
ATOM   1539  OE1 GLU   143       3.913  45.995  28.949  1.00  0.00           O  
ATOM   1540  OE2 GLU   143       4.281  48.124  28.437  1.00  0.00           O1-
ATOM   1541  H   GLU   143       3.513  42.928  26.468  1.00  0.00           H  
ATOM   1542  HA  GLU   143       3.895  45.005  24.523  1.00  0.00           H  
ATOM   1543  HB2 GLU   143       2.586  44.724  27.176  1.00  0.00           H  
ATOM   1544  HB3 GLU   143       2.022  45.370  25.692  1.00  0.00           H  
ATOM   1545  HG2 GLU   143       2.022  47.225  27.082  1.00  0.00           H  
ATOM   1546  HG3 GLU   143       3.452  47.475  26.120  1.00  0.00           H  
ATOM   1547  N   LEU   144       6.168  44.744  26.886  1.00  0.00           N  
ATOM   1548  CA  LEU   144       7.552  45.096  27.228  1.00  0.00           C  
ATOM   1549  C   LEU   144       8.550  44.702  26.127  1.00  0.00           C  
ATOM   1550  O   LEU   144       9.490  45.457  25.876  1.00  0.00           O  
ATOM   1551  CB  LEU   144       7.964  44.447  28.569  1.00  0.00           C  
ATOM   1552  CG  LEU   144       7.266  45.005  29.829  1.00  0.00           C  
ATOM   1553  CD1 LEU   144       7.635  44.174  31.076  1.00  0.00           C  
ATOM   1554  CD2 LEU   144       7.490  46.515  30.049  1.00  0.00           C  
ATOM   1555  H   LEU   144       5.752  43.992  27.417  1.00  0.00           H  
ATOM   1556  HA  LEU   144       7.605  46.180  27.322  1.00  0.00           H  
ATOM   1557  HB2 LEU   144       9.038  44.544  28.699  1.00  0.00           H  
ATOM   1558  HB3 LEU   144       7.798  43.373  28.513  1.00  0.00           H  
ATOM   1559  HG  LEU   144       6.196  44.876  29.673  1.00  0.00           H  
ATOM   1560 HD11 LEU   144       8.336  44.691  31.731  1.00  0.00           H  
ATOM   1561 HD12 LEU   144       8.096  43.221  30.814  1.00  0.00           H  
ATOM   1562 HD13 LEU   144       6.746  43.945  31.665  1.00  0.00           H  
ATOM   1563 HD21 LEU   144       8.179  46.952  29.327  1.00  0.00           H  
ATOM   1564 HD22 LEU   144       7.883  46.746  31.039  1.00  0.00           H  
ATOM   1565 HD23 LEU   144       6.543  47.045  29.954  1.00  0.00           H  
ATOM   1566  N   ALA   145       8.311  43.551  25.476  1.00  0.00           N  
ATOM   1567  CA  ALA   145       9.082  43.083  24.326  1.00  0.00           C  
ATOM   1568  C   ALA   145       8.785  43.886  23.046  1.00  0.00           C  
ATOM   1569  O   ALA   145       9.704  44.101  22.262  1.00  0.00           O  
ATOM   1570  CB  ALA   145       8.823  41.585  24.132  1.00  0.00           C  
ATOM   1571  H   ALA   145       7.523  42.981  25.750  1.00  0.00           H  
ATOM   1572  HA  ALA   145      10.143  43.206  24.549  1.00  0.00           H  
ATOM   1573  HB1 ALA   145       7.804  41.398  23.796  1.00  0.00           H  
ATOM   1574  HB2 ALA   145       8.974  41.032  25.060  1.00  0.00           H  
ATOM   1575  HB3 ALA   145       9.507  41.166  23.396  1.00  0.00           H  
ATOM   1576  N   ASP   146       7.536  44.362  22.884  1.00  0.00           N  
ATOM   1577  CA  ASP   146       7.092  45.226  21.785  1.00  0.00           C  
ATOM   1578  C   ASP   146       7.735  46.628  21.852  1.00  0.00           C  
ATOM   1579  O   ASP   146       8.057  47.182  20.805  1.00  0.00           O  
ATOM   1580  CB  ASP   146       5.547  45.321  21.733  1.00  0.00           C  
ATOM   1581  CG  ASP   146       4.984  46.080  20.525  1.00  0.00           C  
ATOM   1582  OD1 ASP   146       5.513  45.871  19.410  1.00  0.00           O  
ATOM   1583  OD2 ASP   146       3.981  46.798  20.726  1.00  0.00           O1-
ATOM   1584  H   ASP   146       6.826  44.117  23.562  1.00  0.00           H  
ATOM   1585  HA  ASP   146       7.431  44.752  20.863  1.00  0.00           H  
ATOM   1586  HB2 ASP   146       5.199  45.822  22.636  1.00  0.00           H  
ATOM   1587  HB3 ASP   146       5.101  44.327  21.736  1.00  0.00           H  
ATOM   1588  N   ARG   147       7.952  47.158  23.068  1.00  0.00           N  
ATOM   1589  CA  ARG   147       8.669  48.414  23.318  1.00  0.00           C  
ATOM   1590  C   ARG   147      10.158  48.346  22.926  1.00  0.00           C  
ATOM   1591  O   ARG   147      10.716  49.369  22.529  1.00  0.00           O  
ATOM   1592  CB  ARG   147       8.514  48.789  24.805  1.00  0.00           C  
ATOM   1593  CG  ARG   147       7.118  49.331  25.164  1.00  0.00           C  
ATOM   1594  CD  ARG   147       6.751  49.160  26.645  1.00  0.00           C  
ATOM   1595  NE  ARG   147       7.790  49.669  27.548  1.00  0.00           N  
ATOM   1596  CZ  ARG   147       7.640  49.894  28.864  1.00  0.00           C  
ATOM   1597  NH1 ARG   147       6.467  49.705  29.484  1.00  0.00           N  
ATOM   1598  NH2 ARG   147       8.700  50.301  29.570  1.00  0.00           N1+
ATOM   1599  H   ARG   147       7.631  46.656  23.885  1.00  0.00           H  
ATOM   1600  HA  ARG   147       8.201  49.192  22.712  1.00  0.00           H  
ATOM   1601  HB2 ARG   147       9.244  49.550  25.082  1.00  0.00           H  
ATOM   1602  HB3 ARG   147       8.745  47.916  25.416  1.00  0.00           H  
ATOM   1603  HG2 ARG   147       6.404  48.706  24.630  1.00  0.00           H  
ATOM   1604  HG3 ARG   147       6.939  50.341  24.793  1.00  0.00           H  
ATOM   1605  HD2 ARG   147       6.414  48.155  26.891  1.00  0.00           H  
ATOM   1606  HD3 ARG   147       5.903  49.821  26.827  1.00  0.00           H  
ATOM   1607  HE  ARG   147       8.707  49.784  27.144  1.00  0.00           H  
ATOM   1608 HH11 ARG   147       6.375  49.878  30.474  1.00  0.00           H  
ATOM   1609 HH12 ARG   147       5.678  49.303  28.981  1.00  0.00           H  
ATOM   1610 HH21 ARG   147       8.640  50.421  30.573  1.00  0.00           H  
ATOM   1611 HH22 ARG   147       9.605  50.379  29.125  1.00  0.00           H  
ATOM   1612  N   VAL   148      10.761  47.149  23.015  1.00  0.00           N  
ATOM   1613  CA  VAL   148      12.121  46.882  22.552  1.00  0.00           C  
ATOM   1614  C   VAL   148      12.183  46.662  21.020  1.00  0.00           C  
ATOM   1615  O   VAL   148      13.190  47.035  20.422  1.00  0.00           O  
ATOM   1616  CB  VAL   148      12.746  45.684  23.326  1.00  0.00           C  
ATOM   1617  CG1 VAL   148      14.061  45.144  22.733  1.00  0.00           C  
ATOM   1618  CG2 VAL   148      12.962  46.038  24.810  1.00  0.00           C  
ATOM   1619  H   VAL   148      10.241  46.354  23.359  1.00  0.00           H  
ATOM   1620  HA  VAL   148      12.733  47.760  22.770  1.00  0.00           H  
ATOM   1621  HB  VAL   148      12.030  44.863  23.315  1.00  0.00           H  
ATOM   1622 HG11 VAL   148      14.765  45.947  22.527  1.00  0.00           H  
ATOM   1623 HG12 VAL   148      13.891  44.610  21.799  1.00  0.00           H  
ATOM   1624 HG13 VAL   148      14.549  44.448  23.415  1.00  0.00           H  
ATOM   1625 HG21 VAL   148      13.689  46.843  24.925  1.00  0.00           H  
ATOM   1626 HG22 VAL   148      13.331  45.181  25.372  1.00  0.00           H  
ATOM   1627 HG23 VAL   148      12.036  46.358  25.288  1.00  0.00           H  
ATOM   1628  N   LEU   149      11.106  46.140  20.398  1.00  0.00           N  
ATOM   1629  CA  LEU   149      10.964  46.057  18.936  1.00  0.00           C  
ATOM   1630  C   LEU   149      10.714  47.431  18.285  1.00  0.00           C  
ATOM   1631  O   LEU   149      11.223  47.660  17.193  1.00  0.00           O  
ATOM   1632  CB  LEU   149       9.812  45.105  18.539  1.00  0.00           C  
ATOM   1633  CG  LEU   149      10.038  43.604  18.819  1.00  0.00           C  
ATOM   1634  CD1 LEU   149       8.725  42.826  18.581  1.00  0.00           C  
ATOM   1635  CD2 LEU   149      11.224  43.025  18.015  1.00  0.00           C  
ATOM   1636  H   LEU   149      10.308  45.843  20.943  1.00  0.00           H  
ATOM   1637  HA  LEU   149      11.897  45.667  18.526  1.00  0.00           H  
ATOM   1638  HB2 LEU   149       9.605  45.212  17.472  1.00  0.00           H  
ATOM   1639  HB3 LEU   149       8.902  45.431  19.042  1.00  0.00           H  
ATOM   1640  HG  LEU   149      10.286  43.491  19.872  1.00  0.00           H  
ATOM   1641 HD11 LEU   149       8.837  41.998  17.882  1.00  0.00           H  
ATOM   1642 HD12 LEU   149       7.937  43.465  18.178  1.00  0.00           H  
ATOM   1643 HD13 LEU   149       8.342  42.417  19.514  1.00  0.00           H  
ATOM   1644 HD21 LEU   149      11.558  43.710  17.236  1.00  0.00           H  
ATOM   1645 HD22 LEU   149      10.988  42.081  17.523  1.00  0.00           H  
ATOM   1646 HD23 LEU   149      12.077  42.836  18.668  1.00  0.00           H  
ATOM   1647  N   ASP   150       9.940  48.300  18.959  1.00  0.00           N  
ATOM   1648  CA  ASP   150       9.508  49.640  18.539  1.00  0.00           C  
ATOM   1649  C   ASP   150      10.675  50.537  18.078  1.00  0.00           C  
ATOM   1650  O   ASP   150      10.640  51.082  16.975  1.00  0.00           O  
ATOM   1651  CB  ASP   150       8.673  50.293  19.673  1.00  0.00           C  
ATOM   1652  CG  ASP   150       8.263  51.751  19.452  1.00  0.00           C  
ATOM   1653  OD1 ASP   150       7.543  52.005  18.462  1.00  0.00           O  
ATOM   1654  OD2 ASP   150       8.669  52.594  20.281  1.00  0.00           O1-
ATOM   1655  H   ASP   150       9.537  47.986  19.833  1.00  0.00           H  
ATOM   1656  HA  ASP   150       8.851  49.496  17.680  1.00  0.00           H  
ATOM   1657  HB2 ASP   150       9.235  50.246  20.605  1.00  0.00           H  
ATOM   1658  HB3 ASP   150       7.766  49.719  19.865  1.00  0.00           H  
ATOM   1659  N   VAL   151      11.691  50.643  18.943  1.00  0.00           N  
ATOM   1660  CA  VAL   151      12.914  51.404  18.711  1.00  0.00           C  
ATOM   1661  C   VAL   151      13.896  50.718  17.741  1.00  0.00           C  
ATOM   1662  O   VAL   151      14.613  51.430  17.041  1.00  0.00           O  
ATOM   1663  CB  VAL   151      13.647  51.663  20.050  1.00  0.00           C  
ATOM   1664  CG1 VAL   151      12.847  52.633  20.933  1.00  0.00           C  
ATOM   1665  CG2 VAL   151      13.994  50.372  20.818  1.00  0.00           C  
ATOM   1666  H   VAL   151      11.629  50.166  19.832  1.00  0.00           H  
ATOM   1667  HA  VAL   151      12.639  52.365  18.271  1.00  0.00           H  
ATOM   1668  HB  VAL   151      14.591  52.166  19.830  1.00  0.00           H  
ATOM   1669 HG11 VAL   151      11.901  52.197  21.257  1.00  0.00           H  
ATOM   1670 HG12 VAL   151      12.625  53.558  20.402  1.00  0.00           H  
ATOM   1671 HG13 VAL   151      13.409  52.904  21.824  1.00  0.00           H  
ATOM   1672 HG21 VAL   151      13.110  49.769  21.026  1.00  0.00           H  
ATOM   1673 HG22 VAL   151      14.443  50.604  21.777  1.00  0.00           H  
ATOM   1674 HG23 VAL   151      14.708  49.748  20.281  1.00  0.00           H  
ATOM   1675  N   VAL   152      13.895  49.373  17.689  1.00  0.00           N  
ATOM   1676  CA  VAL   152      14.710  48.576  16.768  1.00  0.00           C  
ATOM   1677  C   VAL   152      14.219  48.685  15.310  1.00  0.00           C  
ATOM   1678  O   VAL   152      15.054  48.762  14.411  1.00  0.00           O  
ATOM   1679  CB  VAL   152      14.779  47.085  17.219  1.00  0.00           C  
ATOM   1680  CG1 VAL   152      15.261  46.077  16.158  1.00  0.00           C  
ATOM   1681  CG2 VAL   152      15.671  46.944  18.462  1.00  0.00           C  
ATOM   1682  H   VAL   152      13.271  48.855  18.291  1.00  0.00           H  
ATOM   1683  HA  VAL   152      15.725  48.977  16.799  1.00  0.00           H  
ATOM   1684  HB  VAL   152      13.774  46.780  17.508  1.00  0.00           H  
ATOM   1685 HG11 VAL   152      16.263  46.328  15.810  1.00  0.00           H  
ATOM   1686 HG12 VAL   152      14.600  46.036  15.295  1.00  0.00           H  
ATOM   1687 HG13 VAL   152      15.294  45.069  16.570  1.00  0.00           H  
ATOM   1688 HG21 VAL   152      16.714  47.154  18.228  1.00  0.00           H  
ATOM   1689 HG22 VAL   152      15.620  45.935  18.871  1.00  0.00           H  
ATOM   1690 HG23 VAL   152      15.372  47.634  19.249  1.00  0.00           H  
ATOM   1691  N   GLU   153      12.890  48.755  15.111  1.00  0.00           N  
ATOM   1692  CA  GLU   153      12.233  49.009  13.827  1.00  0.00           C  
ATOM   1693  C   GLU   153      12.676  50.335  13.183  1.00  0.00           C  
ATOM   1694  O   GLU   153      12.980  50.340  11.991  1.00  0.00           O  
ATOM   1695  CB  GLU   153      10.697  48.949  13.997  1.00  0.00           C  
ATOM   1696  CG  GLU   153      10.104  47.523  14.066  1.00  0.00           C  
ATOM   1697  CD  GLU   153      10.071  46.791  12.720  1.00  0.00           C  
ATOM   1698  OE1 GLU   153      10.414  45.590  12.714  1.00  0.00           O  
ATOM   1699  OE2 GLU   153       9.685  47.434  11.720  1.00  0.00           O1-
ATOM   1700  H   GLU   153      12.270  48.651  15.905  1.00  0.00           H  
ATOM   1701  HA  GLU   153      12.541  48.214  13.150  1.00  0.00           H  
ATOM   1702  HB2 GLU   153      10.204  49.510  13.201  1.00  0.00           H  
ATOM   1703  HB3 GLU   153      10.420  49.470  14.913  1.00  0.00           H  
ATOM   1704  HG2 GLU   153       9.079  47.576  14.432  1.00  0.00           H  
ATOM   1705  HG3 GLU   153      10.655  46.918  14.785  1.00  0.00           H  
ATOM   1706  N   ARG   154      12.758  51.412  13.986  1.00  0.00           N  
ATOM   1707  CA  ARG   154      13.254  52.716  13.538  1.00  0.00           C  
ATOM   1708  C   ARG   154      14.783  52.769  13.383  1.00  0.00           C  
ATOM   1709  O   ARG   154      15.243  53.423  12.450  1.00  0.00           O  
ATOM   1710  CB  ARG   154      12.767  53.841  14.469  1.00  0.00           C  
ATOM   1711  CG  ARG   154      11.241  54.036  14.439  1.00  0.00           C  
ATOM   1712  CD  ARG   154      10.776  55.286  15.205  1.00  0.00           C  
ATOM   1713  NE  ARG   154      10.921  55.131  16.657  1.00  0.00           N  
ATOM   1714  CZ  ARG   154      10.070  54.456  17.446  1.00  0.00           C  
ATOM   1715  NH1 ARG   154       8.965  53.888  16.944  1.00  0.00           N  
ATOM   1716  NH2 ARG   154      10.331  54.344  18.754  1.00  0.00           N1+
ATOM   1717  H   ARG   154      12.498  51.332  14.959  1.00  0.00           H  
ATOM   1718  HA  ARG   154      12.825  52.910  12.554  1.00  0.00           H  
ATOM   1719  HB2 ARG   154      13.230  54.774  14.145  1.00  0.00           H  
ATOM   1720  HB3 ARG   154      13.110  53.670  15.491  1.00  0.00           H  
ATOM   1721  HG2 ARG   154      10.802  53.152  14.903  1.00  0.00           H  
ATOM   1722  HG3 ARG   154      10.849  54.068  13.422  1.00  0.00           H  
ATOM   1723  HD2 ARG   154       9.792  55.640  14.893  1.00  0.00           H  
ATOM   1724  HD3 ARG   154      11.468  56.094  14.967  1.00  0.00           H  
ATOM   1725  HE  ARG   154      11.764  55.509  17.065  1.00  0.00           H  
ATOM   1726 HH11 ARG   154       8.365  53.315  17.538  1.00  0.00           H  
ATOM   1727 HH12 ARG   154       8.755  53.961  15.961  1.00  0.00           H  
ATOM   1728 HH21 ARG   154       9.704  53.803  19.348  1.00  0.00           H  
ATOM   1729 HH22 ARG   154      11.148  54.772  19.160  1.00  0.00           H  
ATOM   1730  N   SER   155      15.537  52.092  14.270  1.00  0.00           N  
ATOM   1731  CA  SER   155      17.005  52.060  14.259  1.00  0.00           C  
ATOM   1732  C   SER   155      17.589  51.330  13.033  1.00  0.00           C  
ATOM   1733  O   SER   155      18.638  51.741  12.538  1.00  0.00           O  
ATOM   1734  CB  SER   155      17.518  51.450  15.582  1.00  0.00           C  
ATOM   1735  OG  SER   155      18.930  51.459  15.668  1.00  0.00           O  
ATOM   1736  H   SER   155      15.087  51.588  15.022  1.00  0.00           H  
ATOM   1737  HA  SER   155      17.351  53.095  14.216  1.00  0.00           H  
ATOM   1738  HB2 SER   155      17.171  50.422  15.690  1.00  0.00           H  
ATOM   1739  HB3 SER   155      17.130  52.011  16.433  1.00  0.00           H  
ATOM   1740  HG  SER   155      19.285  50.884  14.986  1.00  0.00           H  
ATOM   1741  N   LEU   156      16.894  50.283  12.561  1.00  0.00           N  
ATOM   1742  CA  LEU   156      17.259  49.511  11.373  1.00  0.00           C  
ATOM   1743  C   LEU   156      16.716  50.139  10.074  1.00  0.00           C  
ATOM   1744  O   LEU   156      17.328  49.934   9.026  1.00  0.00           O  
ATOM   1745  CB  LEU   156      16.783  48.055  11.553  1.00  0.00           C  
ATOM   1746  CG  LEU   156      17.491  47.294  12.700  1.00  0.00           C  
ATOM   1747  CD1 LEU   156      16.848  45.923  12.950  1.00  0.00           C  
ATOM   1748  CD2 LEU   156      18.998  47.139  12.462  1.00  0.00           C  
ATOM   1749  H   LEU   156      16.055  49.985  13.042  1.00  0.00           H  
ATOM   1750  HA  LEU   156      18.344  49.507  11.275  1.00  0.00           H  
ATOM   1751  HB2 LEU   156      16.935  47.504  10.624  1.00  0.00           H  
ATOM   1752  HB3 LEU   156      15.707  48.061  11.730  1.00  0.00           H  
ATOM   1753  HG  LEU   156      17.367  47.862  13.622  1.00  0.00           H  
ATOM   1754 HD11 LEU   156      17.037  45.239  12.122  1.00  0.00           H  
ATOM   1755 HD12 LEU   156      15.770  46.009  13.086  1.00  0.00           H  
ATOM   1756 HD13 LEU   156      17.253  45.467  13.851  1.00  0.00           H  
ATOM   1757 HD21 LEU   156      19.264  47.340  11.425  1.00  0.00           H  
ATOM   1758 HD22 LEU   156      19.344  46.132  12.684  1.00  0.00           H  
ATOM   1759 HD23 LEU   156      19.561  47.825  13.097  1.00  0.00           H  
ATOM   1760  N   SER   157      15.633  50.936  10.168  1.00  0.00           N  
ATOM   1761  CA  SER   157      15.115  51.776   9.079  1.00  0.00           C  
ATOM   1762  C   SER   157      15.948  53.055   8.846  1.00  0.00           C  
ATOM   1763  O   SER   157      15.794  53.678   7.797  1.00  0.00           O  
ATOM   1764  CB  SER   157      13.656  52.176   9.374  1.00  0.00           C  
ATOM   1765  OG  SER   157      12.780  51.089   9.179  1.00  0.00           O  
ATOM   1766  H   SER   157      15.174  51.042  11.062  1.00  0.00           H  
ATOM   1767  HA  SER   157      15.140  51.205   8.149  1.00  0.00           H  
ATOM   1768  HB2 SER   157      13.325  52.970   8.702  1.00  0.00           H  
ATOM   1769  HB3 SER   157      13.549  52.561  10.387  1.00  0.00           H  
ATOM   1770  HG  SER   157      12.833  50.519   9.953  1.00  0.00           H  
ATOM   1771  N   ASN   158      16.803  53.425   9.817  1.00  0.00           N  
ATOM   1772  CA  ASN   158      17.645  54.628   9.820  1.00  0.00           C  
ATOM   1773  C   ASN   158      18.818  54.593   8.815  1.00  0.00           C  
ATOM   1774  O   ASN   158      19.574  55.563   8.760  1.00  0.00           O  
ATOM   1775  CB  ASN   158      18.194  54.858  11.254  1.00  0.00           C  
ATOM   1776  CG  ASN   158      18.076  56.310  11.720  1.00  0.00           C  
ATOM   1777  OD1 ASN   158      17.043  56.717  12.247  1.00  0.00           O  
ATOM   1778  ND2 ASN   158      19.140  57.093  11.537  1.00  0.00           N  
ATOM   1779  H   ASN   158      16.856  52.858  10.651  1.00  0.00           H  
ATOM   1780  HA  ASN   158      17.048  55.487   9.506  1.00  0.00           H  
ATOM   1781  HB2 ASN   158      19.211  54.485  11.378  1.00  0.00           H  
ATOM   1782  HB3 ASN   158      17.605  54.290  11.972  1.00  0.00           H  
ATOM   1783 HD21 ASN   158      19.968  56.733  11.083  1.00  0.00           H  
ATOM   1784 HD22 ASN   158      19.114  58.058  11.832  1.00  0.00           H  
ATOM   1785  N   TYR   159      18.975  53.480   8.079  1.00  0.00           N  
ATOM   1786  CA  TYR   159      20.111  53.189   7.207  1.00  0.00           C  
ATOM   1787  C   TYR   159      19.659  52.893   5.763  1.00  0.00           C  
ATOM   1788  O   TYR   159      18.471  52.647   5.547  1.00  0.00           O  
ATOM   1789  CB  TYR   159      20.894  52.016   7.832  1.00  0.00           C  
ATOM   1790  CG  TYR   159      21.727  52.445   9.023  1.00  0.00           C  
ATOM   1791  CD1 TYR   159      21.158  52.510  10.312  1.00  0.00           C  
ATOM   1792  CD2 TYR   159      23.061  52.848   8.827  1.00  0.00           C  
ATOM   1793  CE1 TYR   159      21.906  53.018  11.391  1.00  0.00           C  
ATOM   1794  CE2 TYR   159      23.809  53.357   9.903  1.00  0.00           C  
ATOM   1795  CZ  TYR   159      23.230  53.454  11.183  1.00  0.00           C  
ATOM   1796  OH  TYR   159      23.949  53.978  12.216  1.00  0.00           O  
ATOM   1797  H   TYR   159      18.286  52.745   8.156  1.00  0.00           H  
ATOM   1798  HA  TYR   159      20.748  54.071   7.184  1.00  0.00           H  
ATOM   1799  HB2 TYR   159      21.577  51.581   7.105  1.00  0.00           H  
ATOM   1800  HB3 TYR   159      20.219  51.209   8.121  1.00  0.00           H  
ATOM   1801  HD1 TYR   159      20.136  52.200  10.466  1.00  0.00           H  
ATOM   1802  HD2 TYR   159      23.504  52.793   7.844  1.00  0.00           H  
ATOM   1803  HE1 TYR   159      21.459  53.085  12.372  1.00  0.00           H  
ATOM   1804  HE2 TYR   159      24.825  53.679   9.735  1.00  0.00           H  
ATOM   1805  HH  TYR   159      24.752  54.423  11.915  1.00  0.00           H  
ATOM   1806  N   PRO   160      20.612  52.893   4.794  1.00  0.00           N  
ATOM   1807  CA  PRO   160      20.315  52.607   3.371  1.00  0.00           C  
ATOM   1808  C   PRO   160      19.830  51.178   3.052  1.00  0.00           C  
ATOM   1809  O   PRO   160      19.358  50.951   1.940  1.00  0.00           O  
ATOM   1810  CB  PRO   160      21.642  52.903   2.642  1.00  0.00           C  
ATOM   1811  CG  PRO   160      22.428  53.785   3.595  1.00  0.00           C  
ATOM   1812  CD  PRO   160      22.026  53.247   4.954  1.00  0.00           C  
ATOM   1813  HA  PRO   160      19.557  53.320   3.042  1.00  0.00           H  
ATOM   1814  HB2 PRO   160      21.494  53.375   1.671  1.00  0.00           H  
ATOM   1815  HB3 PRO   160      22.205  51.983   2.472  1.00  0.00           H  
ATOM   1816  HG2 PRO   160      22.094  54.819   3.496  1.00  0.00           H  
ATOM   1817  HG3 PRO   160      23.503  53.761   3.434  1.00  0.00           H  
ATOM   1818  HD2 PRO   160      22.595  52.345   5.182  1.00  0.00           H  
ATOM   1819  HD3 PRO   160      22.245  53.990   5.719  1.00  0.00           H  
ATOM   1820  N   PHE   161      19.980  50.254   4.015  1.00  0.00           N  
ATOM   1821  CA  PHE   161      19.719  48.823   3.882  1.00  0.00           C  
ATOM   1822  C   PHE   161      18.237  48.486   3.631  1.00  0.00           C  
ATOM   1823  O   PHE   161      17.355  49.185   4.131  1.00  0.00           O  
ATOM   1824  CB  PHE   161      20.191  48.122   5.177  1.00  0.00           C  
ATOM   1825  CG  PHE   161      21.617  48.411   5.621  1.00  0.00           C  
ATOM   1826  CD1 PHE   161      22.700  48.203   4.745  1.00  0.00           C  
ATOM   1827  CD2 PHE   161      21.881  48.839   6.939  1.00  0.00           C  
ATOM   1828  CE1 PHE   161      23.996  48.475   5.160  1.00  0.00           C  
ATOM   1829  CE2 PHE   161      23.185  49.112   7.336  1.00  0.00           C  
ATOM   1830  CZ  PHE   161      24.237  48.941   6.446  1.00  0.00           C  
ATOM   1831  H   PHE   161      20.369  50.536   4.902  1.00  0.00           H  
ATOM   1832  HA  PHE   161      20.308  48.480   3.033  1.00  0.00           H  
ATOM   1833  HB2 PHE   161      20.089  47.040   5.071  1.00  0.00           H  
ATOM   1834  HB3 PHE   161      19.524  48.415   5.988  1.00  0.00           H  
ATOM   1835  HD1 PHE   161      22.519  47.836   3.748  1.00  0.00           H  
ATOM   1836  HD2 PHE   161      21.070  48.974   7.639  1.00  0.00           H  
ATOM   1837  HE1 PHE   161      24.820  48.320   4.479  1.00  0.00           H  
ATOM   1838  HE2 PHE   161      23.387  49.458   8.338  1.00  0.00           H  
ATOM   1839  HZ  PHE   161      25.247  49.150   6.761  1.00  0.00           H  
ATOM   1840  N   ASP   162      18.007  47.371   2.914  1.00  0.00           N  
ATOM   1841  CA  ASP   162      16.705  46.722   2.735  1.00  0.00           C  
ATOM   1842  C   ASP   162      16.297  46.026   4.051  1.00  0.00           C  
ATOM   1843  O   ASP   162      16.688  44.882   4.286  1.00  0.00           O  
ATOM   1844  CB  ASP   162      16.727  45.774   1.502  1.00  0.00           C  
ATOM   1845  CG  ASP   162      15.508  44.853   1.344  1.00  0.00           C  
ATOM   1846  OD1 ASP   162      14.380  45.327   1.601  1.00  0.00           O  
ATOM   1847  OD2 ASP   162      15.722  43.696   0.920  1.00  0.00           O1-
ATOM   1848  H   ASP   162      18.801  46.865   2.544  1.00  0.00           H  
ATOM   1849  HA  ASP   162      15.970  47.502   2.526  1.00  0.00           H  
ATOM   1850  HB2 ASP   162      17.619  45.151   1.537  1.00  0.00           H  
ATOM   1851  HB3 ASP   162      16.817  46.362   0.589  1.00  0.00           H  
ATOM   1852  N   PHE   163      15.551  46.745   4.903  1.00  0.00           N  
ATOM   1853  CA  PHE   163      15.134  46.247   6.209  1.00  0.00           C  
ATOM   1854  C   PHE   163      13.983  45.230   6.108  1.00  0.00           C  
ATOM   1855  O   PHE   163      12.865  45.598   5.750  1.00  0.00           O  
ATOM   1856  CB  PHE   163      14.849  47.424   7.161  1.00  0.00           C  
ATOM   1857  CG  PHE   163      14.323  47.042   8.535  1.00  0.00           C  
ATOM   1858  CD1 PHE   163      14.932  46.015   9.289  1.00  0.00           C  
ATOM   1859  CD2 PHE   163      13.278  47.786   9.115  1.00  0.00           C  
ATOM   1860  CE1 PHE   163      14.469  45.721  10.561  1.00  0.00           C  
ATOM   1861  CE2 PHE   163      12.837  47.481  10.393  1.00  0.00           C  
ATOM   1862  CZ  PHE   163      13.428  46.453  11.113  1.00  0.00           C  
ATOM   1863  H   PHE   163      15.271  47.684   4.660  1.00  0.00           H  
ATOM   1864  HA  PHE   163      15.991  45.726   6.633  1.00  0.00           H  
ATOM   1865  HB2 PHE   163      14.142  48.107   6.686  1.00  0.00           H  
ATOM   1866  HB3 PHE   163      15.764  47.999   7.314  1.00  0.00           H  
ATOM   1867  HD1 PHE   163      15.743  45.432   8.884  1.00  0.00           H  
ATOM   1868  HD2 PHE   163      12.807  48.584   8.562  1.00  0.00           H  
ATOM   1869  HE1 PHE   163      14.917  44.914  11.121  1.00  0.00           H  
ATOM   1870  HE2 PHE   163      12.027  48.050  10.823  1.00  0.00           H  
ATOM   1871  HZ  PHE   163      13.073  46.212  12.104  1.00  0.00           H  
ATOM   1872  N   GLN   164      14.305  43.972   6.447  1.00  0.00           N  
ATOM   1873  CA  GLN   164      13.424  42.805   6.420  1.00  0.00           C  
ATOM   1874  C   GLN   164      12.673  42.555   7.746  1.00  0.00           C  
ATOM   1875  O   GLN   164      12.148  41.458   7.937  1.00  0.00           O  
ATOM   1876  CB  GLN   164      14.256  41.583   5.955  1.00  0.00           C  
ATOM   1877  CG  GLN   164      14.667  41.629   4.466  1.00  0.00           C  
ATOM   1878  CD  GLN   164      13.483  41.497   3.500  1.00  0.00           C  
ATOM   1879  OE1 GLN   164      12.495  40.830   3.803  1.00  0.00           O  
ATOM   1880  NE2 GLN   164      13.581  42.111   2.321  1.00  0.00           N  
ATOM   1881  H   GLN   164      15.260  43.780   6.725  1.00  0.00           H  
ATOM   1882  HA  GLN   164      12.637  42.986   5.685  1.00  0.00           H  
ATOM   1883  HB2 GLN   164      13.722  40.650   6.139  1.00  0.00           H  
ATOM   1884  HB3 GLN   164      15.158  41.517   6.564  1.00  0.00           H  
ATOM   1885  HG2 GLN   164      15.360  40.814   4.258  1.00  0.00           H  
ATOM   1886  HG3 GLN   164      15.211  42.550   4.255  1.00  0.00           H  
ATOM   1887 HE21 GLN   164      14.397  42.664   2.077  1.00  0.00           H  
ATOM   1888 HE22 GLN   164      12.825  42.052   1.656  1.00  0.00           H  
ATOM   1889  N   GLY   165      12.595  43.574   8.620  1.00  0.00           N  
ATOM   1890  CA  GLY   165      11.800  43.559   9.848  1.00  0.00           C  
ATOM   1891  C   GLY   165      12.581  42.997  11.045  1.00  0.00           C  
ATOM   1892  O   GLY   165      13.654  42.409  10.904  1.00  0.00           O  
ATOM   1893  H   GLY   165      13.061  44.441   8.396  1.00  0.00           H  
ATOM   1894  HA2 GLY   165      10.885  42.980   9.710  1.00  0.00           H  
ATOM   1895  HA3 GLY   165      11.489  44.582  10.066  1.00  0.00           H  
ATOM   1896  N   ALA   166      12.006  43.204  12.238  1.00  0.00           N  
ATOM   1897  CA  ALA   166      12.483  42.700  13.520  1.00  0.00           C  
ATOM   1898  C   ALA   166      11.386  41.806  14.109  1.00  0.00           C  
ATOM   1899  O   ALA   166      10.284  42.290  14.369  1.00  0.00           O  
ATOM   1900  CB  ALA   166      12.809  43.887  14.437  1.00  0.00           C  
ATOM   1901  H   ALA   166      11.162  43.763  12.288  1.00  0.00           H  
ATOM   1902  HA  ALA   166      13.394  42.122  13.386  1.00  0.00           H  
ATOM   1903  HB1 ALA   166      11.928  44.489  14.664  1.00  0.00           H  
ATOM   1904  HB2 ALA   166      13.539  44.540  13.960  1.00  0.00           H  
ATOM   1905  HB3 ALA   166      13.235  43.554  15.383  1.00  0.00           H  
ATOM   1906  N   ARG   167      11.699  40.511  14.266  1.00  0.00           N  
ATOM   1907  CA  ARG   167      10.751  39.475  14.679  1.00  0.00           C  
ATOM   1908  C   ARG   167      11.310  38.722  15.888  1.00  0.00           C  
ATOM   1909  O   ARG   167      12.478  38.338  15.854  1.00  0.00           O  
ATOM   1910  CB  ARG   167      10.526  38.495  13.504  1.00  0.00           C  
ATOM   1911  CG  ARG   167       9.968  39.160  12.234  1.00  0.00           C  
ATOM   1912  CD  ARG   167       9.579  38.155  11.140  1.00  0.00           C  
ATOM   1913  NE  ARG   167       9.186  38.844   9.903  1.00  0.00           N  
ATOM   1914  CZ  ARG   167       9.964  39.074   8.832  1.00  0.00           C  
ATOM   1915  NH1 ARG   167       9.486  39.816   7.825  1.00  0.00           N  
ATOM   1916  NH2 ARG   167      11.205  38.576   8.744  1.00  0.00           N1+
ATOM   1917  H   ARG   167      12.633  40.194  14.043  1.00  0.00           H  
ATOM   1918  HA  ARG   167       9.791  39.913  14.962  1.00  0.00           H  
ATOM   1919  HB2 ARG   167       9.841  37.707  13.823  1.00  0.00           H  
ATOM   1920  HB3 ARG   167      11.464  37.997  13.256  1.00  0.00           H  
ATOM   1921  HG2 ARG   167      10.614  39.942  11.835  1.00  0.00           H  
ATOM   1922  HG3 ARG   167       9.050  39.659  12.550  1.00  0.00           H  
ATOM   1923  HD2 ARG   167       8.642  37.701  11.463  1.00  0.00           H  
ATOM   1924  HD3 ARG   167      10.278  37.327  11.015  1.00  0.00           H  
ATOM   1925  HE  ARG   167       8.261  39.250   9.912  1.00  0.00           H  
ATOM   1926 HH11 ARG   167      10.072  40.028   7.030  1.00  0.00           H  
ATOM   1927 HH12 ARG   167       8.552  40.197   7.864  1.00  0.00           H  
ATOM   1928 HH21 ARG   167      11.788  38.792   7.947  1.00  0.00           H  
ATOM   1929 HH22 ARG   167      11.575  38.004   9.488  1.00  0.00           H  
ATOM   1930  N   ILE   168      10.462  38.467  16.903  1.00  0.00           N  
ATOM   1931  CA  ILE   168      10.816  37.612  18.040  1.00  0.00           C  
ATOM   1932  C   ILE   168      10.572  36.140  17.638  1.00  0.00           C  
ATOM   1933  O   ILE   168       9.510  35.580  17.921  1.00  0.00           O  
ATOM   1934  CB  ILE   168      10.053  37.947  19.360  1.00  0.00           C  
ATOM   1935  CG1 ILE   168      10.121  39.449  19.721  1.00  0.00           C  
ATOM   1936  CG2 ILE   168      10.581  37.104  20.549  1.00  0.00           C  
ATOM   1937  CD1 ILE   168       9.191  39.846  20.878  1.00  0.00           C  
ATOM   1938  H   ILE   168       9.510  38.803  16.869  1.00  0.00           H  
ATOM   1939  HA  ILE   168      11.872  37.738  18.250  1.00  0.00           H  
ATOM   1940  HB  ILE   168       9.000  37.712  19.211  1.00  0.00           H  
ATOM   1941 HG12 ILE   168       9.851  40.058  18.860  1.00  0.00           H  
ATOM   1942 HG13 ILE   168      11.143  39.729  19.970  1.00  0.00           H  
ATOM   1943 HG21 ILE   168      11.602  37.386  20.803  1.00  0.00           H  
ATOM   1944 HG22 ILE   168      10.599  36.036  20.341  1.00  0.00           H  
ATOM   1945 HG23 ILE   168       9.971  37.232  21.443  1.00  0.00           H  
ATOM   1946 HD11 ILE   168       8.165  39.528  20.693  1.00  0.00           H  
ATOM   1947 HD12 ILE   168       9.183  40.927  21.014  1.00  0.00           H  
ATOM   1948 HD13 ILE   168       9.513  39.409  21.823  1.00  0.00           H  
ATOM   1949  N   ILE   169      11.565  35.573  16.931  1.00  0.00           N  
ATOM   1950  CA  ILE   169      11.553  34.225  16.366  1.00  0.00           C  
ATOM   1951  C   ILE   169      11.438  33.118  17.429  1.00  0.00           C  
ATOM   1952  O   ILE   169      11.873  33.300  18.569  1.00  0.00           O  
ATOM   1953  CB  ILE   169      12.829  33.952  15.512  1.00  0.00           C  
ATOM   1954  CG1 ILE   169      14.179  34.076  16.268  1.00  0.00           C  
ATOM   1955  CG2 ILE   169      12.832  34.814  14.239  1.00  0.00           C  
ATOM   1956  CD1 ILE   169      15.365  33.450  15.515  1.00  0.00           C  
ATOM   1957  H   ILE   169      12.398  36.114  16.747  1.00  0.00           H  
ATOM   1958  HA  ILE   169      10.677  34.156  15.717  1.00  0.00           H  
ATOM   1959  HB  ILE   169      12.760  32.918  15.168  1.00  0.00           H  
ATOM   1960 HG12 ILE   169      14.126  33.609  17.248  1.00  0.00           H  
ATOM   1961 HG13 ILE   169      14.393  35.128  16.458  1.00  0.00           H  
ATOM   1962 HG21 ILE   169      12.947  35.872  14.476  1.00  0.00           H  
ATOM   1963 HG22 ILE   169      11.901  34.698  13.683  1.00  0.00           H  
ATOM   1964 HG23 ILE   169      13.643  34.531  13.569  1.00  0.00           H  
ATOM   1965 HD11 ILE   169      15.065  32.570  14.945  1.00  0.00           H  
ATOM   1966 HD12 ILE   169      16.148  33.135  16.205  1.00  0.00           H  
ATOM   1967 HD13 ILE   169      15.810  34.162  14.819  1.00  0.00           H  
ATOM   1968  N   THR   170      10.883  31.973  17.007  1.00  0.00           N  
ATOM   1969  CA  THR   170      10.870  30.735  17.784  1.00  0.00           C  
ATOM   1970  C   THR   170      12.290  30.137  17.881  1.00  0.00           C  
ATOM   1971  O   THR   170      13.150  30.430  17.048  1.00  0.00           O  
ATOM   1972  CB  THR   170       9.931  29.675  17.141  1.00  0.00           C  
ATOM   1973  OG1 THR   170      10.438  29.148  15.930  1.00  0.00           O  
ATOM   1974  CG2 THR   170       8.502  30.185  16.901  1.00  0.00           C  
ATOM   1975  H   THR   170      10.561  31.901  16.049  1.00  0.00           H  
ATOM   1976  HA  THR   170      10.513  30.959  18.792  1.00  0.00           H  
ATOM   1977  HB  THR   170       9.857  28.831  17.828  1.00  0.00           H  
ATOM   1978 HG21 THR   170       8.476  30.996  16.174  1.00  0.00           H  
ATOM   1979 HG22 THR   170       8.058  30.553  17.826  1.00  0.00           H  
ATOM   1980 HG23 THR   170       7.862  29.386  16.525  1.00  0.00           H  
ATOM   1981  HG1 THR   170      10.362  29.826  15.249  1.00  0.00           H  
ATOM   1982  N   GLY   171      12.509  29.293  18.899  1.00  0.00           N  
ATOM   1983  CA  GLY   171      13.771  28.576  19.057  1.00  0.00           C  
ATOM   1984  C   GLY   171      13.875  27.381  18.088  1.00  0.00           C  
ATOM   1985  O   GLY   171      14.970  26.859  17.898  1.00  0.00           O  
ATOM   1986  H   GLY   171      11.775  29.094  19.563  1.00  0.00           H  
ATOM   1987  HA2 GLY   171      13.858  28.252  20.088  1.00  0.00           H  
ATOM   1988  HA3 GLY   171      14.608  29.252  18.899  1.00  0.00           H  
ATOM   1989  N   GLN   172      12.762  26.969  17.456  1.00  0.00           N  
ATOM   1990  CA  GLN   172      12.720  25.962  16.396  1.00  0.00           C  
ATOM   1991  C   GLN   172      13.227  26.494  15.047  1.00  0.00           C  
ATOM   1992  O   GLN   172      13.871  25.741  14.321  1.00  0.00           O  
ATOM   1993  CB  GLN   172      11.295  25.399  16.284  1.00  0.00           C  
ATOM   1994  CG  GLN   172      10.940  24.520  17.493  1.00  0.00           C  
ATOM   1995  CD  GLN   172       9.522  23.967  17.411  1.00  0.00           C  
ATOM   1996  OE1 GLN   172       8.559  24.721  17.289  1.00  0.00           O  
ATOM   1997  NE2 GLN   172       9.389  22.646  17.503  1.00  0.00           N  
ATOM   1998  H   GLN   172      11.886  27.432  17.654  1.00  0.00           H  
ATOM   1999  HA  GLN   172      13.384  25.143  16.681  1.00  0.00           H  
ATOM   2000  HB2 GLN   172      11.204  24.803  15.374  1.00  0.00           H  
ATOM   2001  HB3 GLN   172      10.581  26.218  16.184  1.00  0.00           H  
ATOM   2002  HG2 GLN   172      11.029  25.086  18.421  1.00  0.00           H  
ATOM   2003  HG3 GLN   172      11.655  23.701  17.556  1.00  0.00           H  
ATOM   2004 HE21 GLN   172      10.202  22.049  17.597  1.00  0.00           H  
ATOM   2005 HE22 GLN   172       8.468  22.223  17.456  1.00  0.00           H  
ATOM   2006  N   GLU   173      12.987  27.789  14.768  1.00  0.00           N  
ATOM   2007  CA  GLU   173      13.630  28.541  13.687  1.00  0.00           C  
ATOM   2008  C   GLU   173      15.144  28.656  13.910  1.00  0.00           C  
ATOM   2009  O   GLU   173      15.903  28.357  12.996  1.00  0.00           O  
ATOM   2010  CB  GLU   173      13.021  29.951  13.588  1.00  0.00           C  
ATOM   2011  CG  GLU   173      11.644  30.013  12.916  1.00  0.00           C  
ATOM   2012  CD  GLU   173      11.073  31.421  13.052  1.00  0.00           C  
ATOM   2013  OE1 GLU   173      10.337  31.637  14.041  1.00  0.00           O  
ATOM   2014  OE2 GLU   173      11.423  32.263  12.196  1.00  0.00           O1-
ATOM   2015  H   GLU   173      12.410  28.330  15.398  1.00  0.00           H  
ATOM   2016  HA  GLU   173      13.467  28.015  12.744  1.00  0.00           H  
ATOM   2017  HB2 GLU   173      13.695  30.611  13.045  1.00  0.00           H  
ATOM   2018  HB3 GLU   173      12.948  30.385  14.583  1.00  0.00           H  
ATOM   2019  HG2 GLU   173      10.955  29.293  13.357  1.00  0.00           H  
ATOM   2020  HG3 GLU   173      11.728  29.756  11.860  1.00  0.00           H  
ATOM   2021  N   GLU   174      15.542  29.056  15.130  1.00  0.00           N  
ATOM   2022  CA  GLU   174      16.931  29.204  15.572  1.00  0.00           C  
ATOM   2023  C   GLU   174      17.742  27.895  15.490  1.00  0.00           C  
ATOM   2024  O   GLU   174      18.905  27.932  15.090  1.00  0.00           O  
ATOM   2025  CB  GLU   174      16.904  29.798  16.994  1.00  0.00           C  
ATOM   2026  CG  GLU   174      18.275  30.079  17.634  1.00  0.00           C  
ATOM   2027  CD  GLU   174      18.160  30.793  18.982  1.00  0.00           C  
ATOM   2028  OE1 GLU   174      17.191  30.517  19.723  1.00  0.00           O  
ATOM   2029  OE2 GLU   174      19.055  31.616  19.262  1.00  0.00           O1-
ATOM   2030  H   GLU   174      14.838  29.281  15.819  1.00  0.00           H  
ATOM   2031  HA  GLU   174      17.405  29.929  14.908  1.00  0.00           H  
ATOM   2032  HB2 GLU   174      16.374  29.102  17.638  1.00  0.00           H  
ATOM   2033  HB3 GLU   174      16.314  30.716  16.985  1.00  0.00           H  
ATOM   2034  HG2 GLU   174      18.868  30.694  16.962  1.00  0.00           H  
ATOM   2035  HG3 GLU   174      18.829  29.153  17.791  1.00  0.00           H  
ATOM   2036  N   GLY   175      17.096  26.766  15.828  1.00  0.00           N  
ATOM   2037  CA  GLY   175      17.672  25.427  15.749  1.00  0.00           C  
ATOM   2038  C   GLY   175      17.730  24.930  14.298  1.00  0.00           C  
ATOM   2039  O   GLY   175      18.695  24.258  13.942  1.00  0.00           O  
ATOM   2040  H   GLY   175      16.146  26.831  16.167  1.00  0.00           H  
ATOM   2041  HA2 GLY   175      17.051  24.748  16.333  1.00  0.00           H  
ATOM   2042  HA3 GLY   175      18.669  25.415  16.195  1.00  0.00           H  
ATOM   2043  N   ALA   176      16.730  25.271  13.463  1.00  0.00           N  
ATOM   2044  CA  ALA   176      16.667  24.914  12.043  1.00  0.00           C  
ATOM   2045  C   ALA   176      17.688  25.675  11.188  1.00  0.00           C  
ATOM   2046  O   ALA   176      18.373  25.038  10.391  1.00  0.00           O  
ATOM   2047  CB  ALA   176      15.242  25.116  11.509  1.00  0.00           C  
ATOM   2048  H   ALA   176      15.950  25.809  13.816  1.00  0.00           H  
ATOM   2049  HA  ALA   176      16.896  23.851  11.956  1.00  0.00           H  
ATOM   2050  HB1 ALA   176      14.909  26.148  11.622  1.00  0.00           H  
ATOM   2051  HB2 ALA   176      14.538  24.477  12.041  1.00  0.00           H  
ATOM   2052  HB3 ALA   176      15.176  24.859  10.450  1.00  0.00           H  
ATOM   2053  N   TYR   177      17.809  27.000  11.390  1.00  0.00           N  
ATOM   2054  CA  TYR   177      18.820  27.837  10.740  1.00  0.00           C  
ATOM   2055  C   TYR   177      20.243  27.501  11.230  1.00  0.00           C  
ATOM   2056  O   TYR   177      21.163  27.531  10.421  1.00  0.00           O  
ATOM   2057  CB  TYR   177      18.545  29.342  10.948  1.00  0.00           C  
ATOM   2058  CG  TYR   177      17.183  29.915  10.586  1.00  0.00           C  
ATOM   2059  CD1 TYR   177      16.499  29.518   9.416  1.00  0.00           C  
ATOM   2060  CD2 TYR   177      16.608  30.897  11.422  1.00  0.00           C  
ATOM   2061  CE1 TYR   177      15.238  30.071   9.113  1.00  0.00           C  
ATOM   2062  CE2 TYR   177      15.355  31.456  11.115  1.00  0.00           C  
ATOM   2063  CZ  TYR   177      14.659  31.029   9.969  1.00  0.00           C  
ATOM   2064  OH  TYR   177      13.421  31.536   9.696  1.00  0.00           O  
ATOM   2065  H   TYR   177      17.193  27.466  12.047  1.00  0.00           H  
ATOM   2066  HA  TYR   177      18.785  27.640   9.669  1.00  0.00           H  
ATOM   2067  HB2 TYR   177      19.268  29.904  10.361  1.00  0.00           H  
ATOM   2068  HB3 TYR   177      18.733  29.585  11.991  1.00  0.00           H  
ATOM   2069  HD1 TYR   177      16.931  28.784   8.752  1.00  0.00           H  
ATOM   2070  HD2 TYR   177      17.117  31.212  12.321  1.00  0.00           H  
ATOM   2071  HE1 TYR   177      14.712  29.752   8.226  1.00  0.00           H  
ATOM   2072  HE2 TYR   177      14.923  32.197  11.772  1.00  0.00           H  
ATOM   2073  HH  TYR   177      13.042  32.045  10.420  1.00  0.00           H  
ATOM   2074  N   GLY   178      20.399  27.150  12.521  1.00  0.00           N  
ATOM   2075  CA  GLY   178      21.678  26.743  13.115  1.00  0.00           C  
ATOM   2076  C   GLY   178      22.127  25.365  12.609  1.00  0.00           C  
ATOM   2077  O   GLY   178      23.328  25.133  12.478  1.00  0.00           O  
ATOM   2078  H   GLY   178      19.597  27.158  13.136  1.00  0.00           H  
ATOM   2079  HA2 GLY   178      21.570  26.709  14.199  1.00  0.00           H  
ATOM   2080  HA3 GLY   178      22.453  27.477  12.891  1.00  0.00           H  
ATOM   2081  N   TRP   179      21.169  24.482  12.280  1.00  0.00           N  
ATOM   2082  CA  TRP   179      21.390  23.192  11.632  1.00  0.00           C  
ATOM   2083  C   TRP   179      21.771  23.355  10.152  1.00  0.00           C  
ATOM   2084  O   TRP   179      22.710  22.701   9.703  1.00  0.00           O  
ATOM   2085  CB  TRP   179      20.141  22.318  11.838  1.00  0.00           C  
ATOM   2086  CG  TRP   179      20.196  20.913  11.330  1.00  0.00           C  
ATOM   2087  CD1 TRP   179      20.707  19.869  12.018  1.00  0.00           C  
ATOM   2088  CD2 TRP   179      19.789  20.379  10.034  1.00  0.00           C  
ATOM   2089  NE1 TRP   179      20.600  18.723  11.264  1.00  0.00           N  
ATOM   2090  CE2 TRP   179      20.039  18.974  10.033  1.00  0.00           C  
ATOM   2091  CE3 TRP   179      19.234  20.927   8.854  1.00  0.00           C  
ATOM   2092  CZ2 TRP   179      19.744  18.158   8.933  1.00  0.00           C  
ATOM   2093  CZ3 TRP   179      18.953  20.118   7.733  1.00  0.00           C  
ATOM   2094  CH2 TRP   179      19.198  18.732   7.773  1.00  0.00           C  
ATOM   2095  H   TRP   179      20.202  24.728  12.443  1.00  0.00           H  
ATOM   2096  HA  TRP   179      22.224  22.699  12.129  1.00  0.00           H  
ATOM   2097  HB2 TRP   179      19.266  22.796  11.397  1.00  0.00           H  
ATOM   2098  HB3 TRP   179      19.935  22.250  12.906  1.00  0.00           H  
ATOM   2099  HD1 TRP   179      21.127  19.940  13.009  1.00  0.00           H  
ATOM   2100  HE1 TRP   179      20.948  17.829  11.581  1.00  0.00           H  
ATOM   2101  HE3 TRP   179      19.030  21.986   8.811  1.00  0.00           H  
ATOM   2102  HZ2 TRP   179      19.947  17.102   8.987  1.00  0.00           H  
ATOM   2103  HZ3 TRP   179      18.541  20.562   6.839  1.00  0.00           H  
ATOM   2104  HH2 TRP   179      18.974  18.114   6.916  1.00  0.00           H  
ATOM   2105  N   ILE   180      21.082  24.266   9.443  1.00  0.00           N  
ATOM   2106  CA  ILE   180      21.384  24.663   8.065  1.00  0.00           C  
ATOM   2107  C   ILE   180      22.787  25.292   7.915  1.00  0.00           C  
ATOM   2108  O   ILE   180      23.451  25.014   6.919  1.00  0.00           O  
ATOM   2109  CB  ILE   180      20.277  25.607   7.494  1.00  0.00           C  
ATOM   2110  CG1 ILE   180      18.978  24.818   7.208  1.00  0.00           C  
ATOM   2111  CG2 ILE   180      20.666  26.435   6.251  1.00  0.00           C  
ATOM   2112  CD1 ILE   180      17.710  25.685   7.190  1.00  0.00           C  
ATOM   2113  H   ILE   180      20.312  24.754   9.883  1.00  0.00           H  
ATOM   2114  HA  ILE   180      21.384  23.749   7.470  1.00  0.00           H  
ATOM   2115  HB  ILE   180      20.047  26.327   8.277  1.00  0.00           H  
ATOM   2116 HG12 ILE   180      18.833  24.049   7.963  1.00  0.00           H  
ATOM   2117 HG13 ILE   180      19.072  24.280   6.264  1.00  0.00           H  
ATOM   2118 HG21 ILE   180      20.994  25.795   5.432  1.00  0.00           H  
ATOM   2119 HG22 ILE   180      21.465  27.137   6.480  1.00  0.00           H  
ATOM   2120 HG23 ILE   180      19.834  27.037   5.887  1.00  0.00           H  
ATOM   2121 HD11 ILE   180      17.630  26.299   8.086  1.00  0.00           H  
ATOM   2122 HD12 ILE   180      16.818  25.059   7.144  1.00  0.00           H  
ATOM   2123 HD13 ILE   180      17.687  26.354   6.330  1.00  0.00           H  
ATOM   2124  N   THR   181      23.232  26.073   8.917  1.00  0.00           N  
ATOM   2125  CA  THR   181      24.567  26.670   8.981  1.00  0.00           C  
ATOM   2126  C   THR   181      25.682  25.611   9.024  1.00  0.00           C  
ATOM   2127  O   THR   181      26.544  25.633   8.148  1.00  0.00           O  
ATOM   2128  CB  THR   181      24.738  27.596  10.217  1.00  0.00           C  
ATOM   2129  OG1 THR   181      23.867  28.697  10.101  1.00  0.00           O  
ATOM   2130  CG2 THR   181      26.154  28.155  10.449  1.00  0.00           C  
ATOM   2131  H   THR   181      22.615  26.290   9.689  1.00  0.00           H  
ATOM   2132  HA  THR   181      24.702  27.265   8.076  1.00  0.00           H  
ATOM   2133  HB  THR   181      24.436  27.063  11.118  1.00  0.00           H  
ATOM   2134 HG21 THR   181      26.543  28.612   9.540  1.00  0.00           H  
ATOM   2135 HG22 THR   181      26.854  27.383  10.767  1.00  0.00           H  
ATOM   2136 HG23 THR   181      26.162  28.918  11.225  1.00  0.00           H  
ATOM   2137  HG1 THR   181      23.931  29.207  10.915  1.00  0.00           H  
ATOM   2138  N   ILE   182      25.650  24.711  10.023  1.00  0.00           N  
ATOM   2139  CA  ILE   182      26.709  23.722  10.240  1.00  0.00           C  
ATOM   2140  C   ILE   182      26.791  22.637   9.147  1.00  0.00           C  
ATOM   2141  O   ILE   182      27.897  22.196   8.856  1.00  0.00           O  
ATOM   2142  CB  ILE   182      26.614  23.037  11.631  1.00  0.00           C  
ATOM   2143  CG1 ILE   182      25.304  22.246  11.848  1.00  0.00           C  
ATOM   2144  CG2 ILE   182      26.866  24.058  12.760  1.00  0.00           C  
ATOM   2145  CD1 ILE   182      25.290  21.377  13.104  1.00  0.00           C  
ATOM   2146  H   ILE   182      24.903  24.733  10.704  1.00  0.00           H  
ATOM   2147  HA  ILE   182      27.657  24.264  10.207  1.00  0.00           H  
ATOM   2148  HB  ILE   182      27.431  22.315  11.689  1.00  0.00           H  
ATOM   2149 HG12 ILE   182      25.096  21.585  11.010  1.00  0.00           H  
ATOM   2150 HG13 ILE   182      24.469  22.939  11.889  1.00  0.00           H  
ATOM   2151 HG21 ILE   182      26.054  24.782  12.836  1.00  0.00           H  
ATOM   2152 HG22 ILE   182      27.787  24.616  12.590  1.00  0.00           H  
ATOM   2153 HG23 ILE   182      26.965  23.571  13.730  1.00  0.00           H  
ATOM   2154 HD11 ILE   182      26.144  20.700  13.133  1.00  0.00           H  
ATOM   2155 HD12 ILE   182      24.384  20.775  13.108  1.00  0.00           H  
ATOM   2156 HD13 ILE   182      25.293  21.974  14.014  1.00  0.00           H  
ATOM   2157  N   ASN   183      25.656  22.261   8.530  1.00  0.00           N  
ATOM   2158  CA  ASN   183      25.605  21.296   7.424  1.00  0.00           C  
ATOM   2159  C   ASN   183      26.044  21.908   6.090  1.00  0.00           C  
ATOM   2160  O   ASN   183      26.593  21.177   5.270  1.00  0.00           O  
ATOM   2161  CB  ASN   183      24.184  20.711   7.326  1.00  0.00           C  
ATOM   2162  CG  ASN   183      23.953  19.622   8.366  1.00  0.00           C  
ATOM   2163  OD1 ASN   183      24.525  18.543   8.256  1.00  0.00           O  
ATOM   2164  ND2 ASN   183      23.131  19.895   9.374  1.00  0.00           N  
ATOM   2165  H   ASN   183      24.775  22.664   8.818  1.00  0.00           H  
ATOM   2166  HA  ASN   183      26.301  20.499   7.695  1.00  0.00           H  
ATOM   2167  HB2 ASN   183      24.039  20.232   6.356  1.00  0.00           H  
ATOM   2168  HB3 ASN   183      23.430  21.495   7.398  1.00  0.00           H  
ATOM   2169 HD21 ASN   183      22.702  20.808   9.454  1.00  0.00           H  
ATOM   2170 HD22 ASN   183      22.973  19.207  10.102  1.00  0.00           H  
ATOM   2171  N   TYR   184      25.839  23.220   5.900  1.00  0.00           N  
ATOM   2172  CA  TYR   184      26.375  23.964   4.763  1.00  0.00           C  
ATOM   2173  C   TYR   184      27.902  24.147   4.873  1.00  0.00           C  
ATOM   2174  O   TYR   184      28.611  23.866   3.907  1.00  0.00           O  
ATOM   2175  CB  TYR   184      25.605  25.291   4.624  1.00  0.00           C  
ATOM   2176  CG  TYR   184      26.213  26.301   3.674  1.00  0.00           C  
ATOM   2177  CD1 TYR   184      25.980  26.214   2.287  1.00  0.00           C  
ATOM   2178  CD2 TYR   184      27.017  27.336   4.191  1.00  0.00           C  
ATOM   2179  CE1 TYR   184      26.570  27.153   1.419  1.00  0.00           C  
ATOM   2180  CE2 TYR   184      27.612  28.267   3.326  1.00  0.00           C  
ATOM   2181  CZ  TYR   184      27.391  28.171   1.941  1.00  0.00           C  
ATOM   2182  OH  TYR   184      27.977  29.070   1.108  1.00  0.00           O  
ATOM   2183  H   TYR   184      25.360  23.763   6.605  1.00  0.00           H  
ATOM   2184  HA  TYR   184      26.180  23.383   3.859  1.00  0.00           H  
ATOM   2185  HB2 TYR   184      25.544  25.775   5.599  1.00  0.00           H  
ATOM   2186  HB3 TYR   184      24.574  25.095   4.325  1.00  0.00           H  
ATOM   2187  HD1 TYR   184      25.354  25.430   1.887  1.00  0.00           H  
ATOM   2188  HD2 TYR   184      27.184  27.412   5.253  1.00  0.00           H  
ATOM   2189  HE1 TYR   184      26.395  27.089   0.354  1.00  0.00           H  
ATOM   2190  HE2 TYR   184      28.236  29.046   3.735  1.00  0.00           H  
ATOM   2191  HH  TYR   184      28.499  29.718   1.592  1.00  0.00           H  
ATOM   2192  N   LEU   185      28.372  24.585   6.055  1.00  0.00           N  
ATOM   2193  CA  LEU   185      29.785  24.831   6.356  1.00  0.00           C  
ATOM   2194  C   LEU   185      30.630  23.548   6.504  1.00  0.00           C  
ATOM   2195  O   LEU   185      31.855  23.654   6.471  1.00  0.00           O  
ATOM   2196  CB  LEU   185      29.895  25.720   7.617  1.00  0.00           C  
ATOM   2197  CG  LEU   185      29.352  27.157   7.456  1.00  0.00           C  
ATOM   2198  CD1 LEU   185      29.350  27.897   8.804  1.00  0.00           C  
ATOM   2199  CD2 LEU   185      30.106  27.955   6.378  1.00  0.00           C  
ATOM   2200  H   LEU   185      27.720  24.798   6.799  1.00  0.00           H  
ATOM   2201  HA  LEU   185      30.214  25.375   5.513  1.00  0.00           H  
ATOM   2202  HB2 LEU   185      30.941  25.805   7.900  1.00  0.00           H  
ATOM   2203  HB3 LEU   185      29.395  25.221   8.449  1.00  0.00           H  
ATOM   2204  HG  LEU   185      28.313  27.098   7.144  1.00  0.00           H  
ATOM   2205 HD11 LEU   185      30.342  28.254   9.070  1.00  0.00           H  
ATOM   2206 HD12 LEU   185      29.012  27.252   9.616  1.00  0.00           H  
ATOM   2207 HD13 LEU   185      28.691  28.764   8.772  1.00  0.00           H  
ATOM   2208 HD21 LEU   185      31.136  27.616   6.274  1.00  0.00           H  
ATOM   2209 HD22 LEU   185      30.126  29.020   6.598  1.00  0.00           H  
ATOM   2210 HD23 LEU   185      29.628  27.842   5.407  1.00  0.00           H  
ATOM   2211  N   LEU   186      29.992  22.372   6.632  1.00  0.00           N  
ATOM   2212  CA  LEU   186      30.653  21.061   6.656  1.00  0.00           C  
ATOM   2213  C   LEU   186      30.330  20.222   5.398  1.00  0.00           C  
ATOM   2214  O   LEU   186      30.762  19.071   5.333  1.00  0.00           O  
ATOM   2215  CB  LEU   186      30.302  20.318   7.967  1.00  0.00           C  
ATOM   2216  CG  LEU   186      30.797  21.007   9.262  1.00  0.00           C  
ATOM   2217  CD1 LEU   186      30.159  20.369  10.514  1.00  0.00           C  
ATOM   2218  CD2 LEU   186      32.334  21.014   9.358  1.00  0.00           C  
ATOM   2219  H   LEU   186      28.983  22.362   6.690  1.00  0.00           H  
ATOM   2220  HA  LEU   186      31.736  21.187   6.630  1.00  0.00           H  
ATOM   2221  HB2 LEU   186      30.740  19.323   7.951  1.00  0.00           H  
ATOM   2222  HB3 LEU   186      29.223  20.169   8.006  1.00  0.00           H  
ATOM   2223  HG  LEU   186      30.473  22.047   9.248  1.00  0.00           H  
ATOM   2224 HD11 LEU   186      30.901  19.928  11.180  1.00  0.00           H  
ATOM   2225 HD12 LEU   186      29.453  19.579  10.255  1.00  0.00           H  
ATOM   2226 HD13 LEU   186      29.606  21.113  11.089  1.00  0.00           H  
ATOM   2227 HD21 LEU   186      32.759  20.058   9.051  1.00  0.00           H  
ATOM   2228 HD22 LEU   186      32.674  21.217  10.374  1.00  0.00           H  
ATOM   2229 HD23 LEU   186      32.764  21.782   8.716  1.00  0.00           H  
ATOM   2230  N   GLY   187      29.638  20.811   4.401  1.00  0.00           N  
ATOM   2231  CA  GLY   187      29.459  20.254   3.053  1.00  0.00           C  
ATOM   2232  C   GLY   187      28.544  19.017   2.984  1.00  0.00           C  
ATOM   2233  O   GLY   187      28.700  18.204   2.074  1.00  0.00           O  
ATOM   2234  H   GLY   187      29.314  21.759   4.533  1.00  0.00           H  
ATOM   2235  HA2 GLY   187      30.435  20.005   2.633  1.00  0.00           H  
ATOM   2236  HA3 GLY   187      29.034  21.031   2.418  1.00  0.00           H  
ATOM   2237  N   LYS   188      27.616  18.859   3.941  1.00  0.00           N  
ATOM   2238  CA  LYS   188      26.749  17.688   4.099  1.00  0.00           C  
ATOM   2239  C   LYS   188      25.534  17.651   3.152  1.00  0.00           C  
ATOM   2240  O   LYS   188      24.911  16.595   3.043  1.00  0.00           O  
ATOM   2241  CB  LYS   188      26.275  17.617   5.566  1.00  0.00           C  
ATOM   2242  CG  LYS   188      27.399  17.599   6.620  1.00  0.00           C  
ATOM   2243  CD  LYS   188      28.362  16.409   6.485  1.00  0.00           C  
ATOM   2244  CE  LYS   188      29.520  16.491   7.481  1.00  0.00           C  
ATOM   2245  NZ  LYS   188      30.403  15.319   7.382  1.00  0.00           N1+
ATOM   2246  H   LYS   188      27.510  19.582   4.641  1.00  0.00           H  
ATOM   2247  HA  LYS   188      27.331  16.795   3.875  1.00  0.00           H  
ATOM   2248  HB2 LYS   188      25.658  16.730   5.700  1.00  0.00           H  
ATOM   2249  HB3 LYS   188      25.627  18.469   5.772  1.00  0.00           H  
ATOM   2250  HG2 LYS   188      26.950  17.574   7.613  1.00  0.00           H  
ATOM   2251  HG3 LYS   188      27.958  18.534   6.578  1.00  0.00           H  
ATOM   2252  HD2 LYS   188      28.780  16.369   5.480  1.00  0.00           H  
ATOM   2253  HD3 LYS   188      27.810  15.480   6.631  1.00  0.00           H  
ATOM   2254  HE2 LYS   188      29.141  16.583   8.497  1.00  0.00           H  
ATOM   2255  HE3 LYS   188      30.117  17.374   7.281  1.00  0.00           H  
ATOM   2256  HZ1 LYS   188      31.154  15.409   8.052  1.00  0.00           H  
ATOM   2257  HZ2 LYS   188      29.876  14.481   7.581  1.00  0.00           H  
ATOM   2258  HZ3 LYS   188      30.788  15.265   6.449  1.00  0.00           H  
ATOM   2259  N   PHE   189      25.211  18.776   2.492  1.00  0.00           N  
ATOM   2260  CA  PHE   189      24.024  18.936   1.649  1.00  0.00           C  
ATOM   2261  C   PHE   189      24.216  18.508   0.178  1.00  0.00           C  
ATOM   2262  O   PHE   189      23.836  19.253  -0.726  1.00  0.00           O  
ATOM   2263  CB  PHE   189      23.479  20.376   1.804  1.00  0.00           C  
ATOM   2264  CG  PHE   189      22.826  20.702   3.138  1.00  0.00           C  
ATOM   2265  CD1 PHE   189      21.810  19.876   3.670  1.00  0.00           C  
ATOM   2266  CD2 PHE   189      23.102  21.932   3.771  1.00  0.00           C  
ATOM   2267  CE1 PHE   189      21.121  20.263   4.810  1.00  0.00           C  
ATOM   2268  CE2 PHE   189      22.393  22.305   4.903  1.00  0.00           C  
ATOM   2269  CZ  PHE   189      21.407  21.475   5.422  1.00  0.00           C  
ATOM   2270  H   PHE   189      25.779  19.601   2.624  1.00  0.00           H  
ATOM   2271  HA  PHE   189      23.258  18.255   2.018  1.00  0.00           H  
ATOM   2272  HB2 PHE   189      22.732  20.603   1.042  1.00  0.00           H  
ATOM   2273  HB3 PHE   189      24.298  21.077   1.635  1.00  0.00           H  
ATOM   2274  HD1 PHE   189      21.538  18.950   3.188  1.00  0.00           H  
ATOM   2275  HD2 PHE   189      23.841  22.605   3.362  1.00  0.00           H  
ATOM   2276  HE1 PHE   189      20.345  19.626   5.206  1.00  0.00           H  
ATOM   2277  HE2 PHE   189      22.598  23.255   5.369  1.00  0.00           H  
ATOM   2278  HZ  PHE   189      20.857  21.777   6.300  1.00  0.00           H  
ATOM   2279  N   SER   190      24.718  17.281  -0.045  1.00  0.00           N  
ATOM   2280  CA  SER   190      24.774  16.651  -1.369  1.00  0.00           C  
ATOM   2281  C   SER   190      23.406  16.056  -1.755  1.00  0.00           C  
ATOM   2282  O   SER   190      22.799  15.359  -0.939  1.00  0.00           O  
ATOM   2283  CB  SER   190      25.851  15.548  -1.361  1.00  0.00           C  
ATOM   2284  OG  SER   190      26.028  14.964  -2.640  1.00  0.00           O  
ATOM   2285  H   SER   190      25.000  16.708   0.738  1.00  0.00           H  
ATOM   2286  HA  SER   190      25.063  17.404  -2.106  1.00  0.00           H  
ATOM   2287  HB2 SER   190      25.576  14.758  -0.666  1.00  0.00           H  
ATOM   2288  HB3 SER   190      26.809  15.951  -1.029  1.00  0.00           H  
ATOM   2289  HG  SER   190      25.172  14.688  -2.980  1.00  0.00           H  
ATOM   2290  N   GLN   191      22.987  16.296  -3.008  1.00  0.00           N  
ATOM   2291  CA  GLN   191      21.883  15.589  -3.661  1.00  0.00           C  
ATOM   2292  C   GLN   191      22.451  14.414  -4.471  1.00  0.00           C  
ATOM   2293  O   GLN   191      23.574  14.507  -4.970  1.00  0.00           O  
ATOM   2294  CB  GLN   191      21.097  16.574  -4.554  1.00  0.00           C  
ATOM   2295  CG  GLN   191      19.821  15.964  -5.177  1.00  0.00           C  
ATOM   2296  CD  GLN   191      18.946  16.997  -5.889  1.00  0.00           C  
ATOM   2297  OE1 GLN   191      19.442  17.959  -6.470  1.00  0.00           O  
ATOM   2298  NE2 GLN   191      17.630  16.781  -5.869  1.00  0.00           N  
ATOM   2299  H   GLN   191      23.543  16.886  -3.611  1.00  0.00           H  
ATOM   2300  HA  GLN   191      21.204  15.181  -2.914  1.00  0.00           H  
ATOM   2301  HB2 GLN   191      21.746  16.954  -5.345  1.00  0.00           H  
ATOM   2302  HB3 GLN   191      20.813  17.444  -3.961  1.00  0.00           H  
ATOM   2303  HG2 GLN   191      19.232  15.479  -4.397  1.00  0.00           H  
ATOM   2304  HG3 GLN   191      20.077  15.194  -5.904  1.00  0.00           H  
ATOM   2305 HE21 GLN   191      17.249  15.977  -5.393  1.00  0.00           H  
ATOM   2306 HE22 GLN   191      17.004  17.435  -6.316  1.00  0.00           H  
ATOM   2307  N   LYS   192      21.659  13.336  -4.582  1.00  0.00           N  
ATOM   2308  CA  LYS   192      22.028  12.124  -5.312  1.00  0.00           C  
ATOM   2309  C   LYS   192      21.120  11.945  -6.540  1.00  0.00           C  
ATOM   2310  O   LYS   192      21.643  11.792  -7.642  1.00  0.00           O  
ATOM   2311  CB  LYS   192      21.957  10.897  -4.375  1.00  0.00           C  
ATOM   2312  CG  LYS   192      22.705  11.037  -3.035  1.00  0.00           C  
ATOM   2313  CD  LYS   192      24.211  11.312  -3.156  1.00  0.00           C  
ATOM   2314  CE  LYS   192      24.864  11.519  -1.783  1.00  0.00           C  
ATOM   2315  NZ  LYS   192      26.299  11.824  -1.905  1.00  0.00           N1+
ATOM   2316  H   LYS   192      20.754  13.329  -4.131  1.00  0.00           H  
ATOM   2317  HA  LYS   192      23.049  12.193  -5.690  1.00  0.00           H  
ATOM   2318  HB2 LYS   192      22.319  10.014  -4.903  1.00  0.00           H  
ATOM   2319  HB3 LYS   192      20.917  10.694  -4.136  1.00  0.00           H  
ATOM   2320  HG2 LYS   192      22.559  10.120  -2.463  1.00  0.00           H  
ATOM   2321  HG3 LYS   192      22.238  11.824  -2.442  1.00  0.00           H  
ATOM   2322  HD2 LYS   192      24.389  12.193  -3.770  1.00  0.00           H  
ATOM   2323  HD3 LYS   192      24.689  10.477  -3.669  1.00  0.00           H  
ATOM   2324  HE2 LYS   192      24.744  10.625  -1.171  1.00  0.00           H  
ATOM   2325  HE3 LYS   192      24.379  12.342  -1.257  1.00  0.00           H  
ATOM   2326  HZ1 LYS   192      26.688  11.965  -0.980  1.00  0.00           H  
ATOM   2327  HZ2 LYS   192      26.775  11.058  -2.359  1.00  0.00           H  
ATOM   2328  HZ3 LYS   192      26.423  12.670  -2.446  1.00  0.00           H  
ATOM   2329  N   THR   193      19.790  11.983  -6.335  1.00  0.00           N  
ATOM   2330  CA  THR   193      18.768  11.798  -7.372  1.00  0.00           C  
ATOM   2331  C   THR   193      17.368  12.155  -6.803  1.00  0.00           C  
ATOM   2332  O   THR   193      17.279  12.650  -5.677  1.00  0.00           O  
ATOM   2333  CB  THR   193      18.807  10.350  -7.977  1.00  0.00           C  
ATOM   2334  CG2 THR   193      18.458   9.221  -6.990  1.00  0.00           C  
ATOM   2335  OG1 THR   193      17.955  10.207  -9.100  1.00  0.00           O  
ATOM   2336  H   THR   193      19.432  12.133  -5.402  1.00  0.00           H  
ATOM   2337  HA  THR   193      18.974  12.516  -8.168  1.00  0.00           H  
ATOM   2338  HB  THR   193      19.807  10.151  -8.359  1.00  0.00           H  
ATOM   2339 HG21 THR   193      17.461   9.336  -6.562  1.00  0.00           H  
ATOM   2340 HG22 THR   193      19.175   9.187  -6.171  1.00  0.00           H  
ATOM   2341 HG23 THR   193      18.491   8.248  -7.480  1.00  0.00           H  
ATOM   2342  HG1 THR   193      17.936   9.281  -9.355  1.00  0.00           H  
ATOM   2343  N   ARG   194      16.302  11.911  -7.583  1.00  0.00           N  
ATOM   2344  CA  ARG   194      14.904  12.013  -7.163  1.00  0.00           C  
ATOM   2345  C   ARG   194      14.108  10.794  -7.656  1.00  0.00           C  
ATOM   2346  O   ARG   194      14.505  10.142  -8.623  1.00  0.00           O  
ATOM   2347  CB  ARG   194      14.302  13.364  -7.618  1.00  0.00           C  
ATOM   2348  CG  ARG   194      14.146  13.553  -9.141  1.00  0.00           C  
ATOM   2349  CD  ARG   194      13.378  14.834  -9.497  1.00  0.00           C  
ATOM   2350  NE  ARG   194      13.389  15.094 -10.944  1.00  0.00           N  
ATOM   2351  CZ  ARG   194      12.546  15.906 -11.608  1.00  0.00           C  
ATOM   2352  NH1 ARG   194      12.684  16.050 -12.932  1.00  0.00           N  
ATOM   2353  NH2 ARG   194      11.571  16.575 -10.975  1.00  0.00           N1+
ATOM   2354  H   ARG   194      16.454  11.478  -8.485  1.00  0.00           H  
ATOM   2355  HA  ARG   194      14.861  11.966  -6.078  1.00  0.00           H  
ATOM   2356  HB2 ARG   194      14.913  14.175  -7.221  1.00  0.00           H  
ATOM   2357  HB3 ARG   194      13.323  13.478  -7.150  1.00  0.00           H  
ATOM   2358  HG2 ARG   194      13.539  12.724  -9.504  1.00  0.00           H  
ATOM   2359  HG3 ARG   194      15.095  13.488  -9.674  1.00  0.00           H  
ATOM   2360  HD2 ARG   194      13.663  15.697  -8.893  1.00  0.00           H  
ATOM   2361  HD3 ARG   194      12.330  14.633  -9.272  1.00  0.00           H  
ATOM   2362  HE  ARG   194      14.131  14.647 -11.463  1.00  0.00           H  
ATOM   2363 HH11 ARG   194      12.061  16.654 -13.449  1.00  0.00           H  
ATOM   2364 HH12 ARG   194      13.408  15.552 -13.429  1.00  0.00           H  
ATOM   2365 HH21 ARG   194      10.944  17.179 -11.487  1.00  0.00           H  
ATOM   2366 HH22 ARG   194      11.455  16.472  -9.978  1.00  0.00           H  
ATOM   2367  N   TRP   195      12.991  10.522  -6.966  1.00  0.00           N  
ATOM   2368  CA  TRP   195      12.116   9.375  -7.198  1.00  0.00           C  
ATOM   2369  C   TRP   195      10.661   9.716  -6.822  1.00  0.00           C  
ATOM   2370  O   TRP   195      10.408  10.722  -6.159  1.00  0.00           O  
ATOM   2371  CB  TRP   195      12.712   8.137  -6.480  1.00  0.00           C  
ATOM   2372  CG  TRP   195      11.906   6.870  -6.475  1.00  0.00           C  
ATOM   2373  CD1 TRP   195      11.469   6.225  -5.370  1.00  0.00           C  
ATOM   2374  NE1 TRP   195      10.749   5.108  -5.738  1.00  0.00           N  
ATOM   2375  CE2 TRP   195      10.668   4.982  -7.109  1.00  0.00           C  
ATOM   2376  CZ2 TRP   195      10.041   4.051  -7.956  1.00  0.00           C  
ATOM   2377  CH2 TRP   195      10.126   4.225  -9.350  1.00  0.00           C  
ATOM   2378  CZ3 TRP   195      10.841   5.318  -9.878  1.00  0.00           C  
ATOM   2379  CE3 TRP   195      11.476   6.238  -9.019  1.00  0.00           C  
ATOM   2380  CD2 TRP   195      11.404   6.099  -7.612  1.00  0.00           C  
ATOM   2381  H   TRP   195      12.719  11.122  -6.197  1.00  0.00           H  
ATOM   2382  HA  TRP   195      12.095   9.168  -8.270  1.00  0.00           H  
ATOM   2383  HB2 TRP   195      12.936   8.394  -5.445  1.00  0.00           H  
ATOM   2384  HB3 TRP   195      13.675   7.894  -6.930  1.00  0.00           H  
ATOM   2385  HD1 TRP   195      11.664   6.546  -4.357  1.00  0.00           H  
ATOM   2386  HE1 TRP   195      10.336   4.481  -5.062  1.00  0.00           H  
ATOM   2387  HE3 TRP   195      12.018   7.069  -9.445  1.00  0.00           H  
ATOM   2388  HZ2 TRP   195       9.489   3.221  -7.542  1.00  0.00           H  
ATOM   2389  HZ3 TRP   195      10.904   5.451 -10.948  1.00  0.00           H  
ATOM   2390  HH2 TRP   195       9.642   3.523 -10.013  1.00  0.00           H  
ATOM   2391  N   PHE   196       9.721   8.889  -7.301  1.00  0.00           N  
ATOM   2392  CA  PHE   196       8.279   9.106  -7.205  1.00  0.00           C  
ATOM   2393  C   PHE   196       7.536   7.768  -7.086  1.00  0.00           C  
ATOM   2394  O   PHE   196       8.062   6.723  -7.468  1.00  0.00           O  
ATOM   2395  CB  PHE   196       7.806   9.951  -8.413  1.00  0.00           C  
ATOM   2396  CG  PHE   196       8.083   9.356  -9.786  1.00  0.00           C  
ATOM   2397  CD1 PHE   196       9.329   9.577 -10.412  1.00  0.00           C  
ATOM   2398  CE1 PHE   196       9.629   8.942 -11.609  1.00  0.00           C  
ATOM   2399  CZ  PHE   196       8.715   8.070 -12.186  1.00  0.00           C  
ATOM   2400  CE2 PHE   196       7.498   7.817 -11.567  1.00  0.00           C  
ATOM   2401  CD2 PHE   196       7.178   8.442 -10.369  1.00  0.00           C  
ATOM   2402  H   PHE   196       9.997   8.066  -7.817  1.00  0.00           H  
ATOM   2403  HA  PHE   196       8.063   9.665  -6.295  1.00  0.00           H  
ATOM   2404  HB2 PHE   196       8.265  10.939  -8.363  1.00  0.00           H  
ATOM   2405  HB3 PHE   196       6.732  10.128  -8.331  1.00  0.00           H  
ATOM   2406  HD1 PHE   196      10.056  10.235  -9.959  1.00  0.00           H  
ATOM   2407  HD2 PHE   196       6.240   8.219  -9.882  1.00  0.00           H  
ATOM   2408  HE1 PHE   196      10.581   9.119 -12.089  1.00  0.00           H  
ATOM   2409  HE2 PHE   196       6.800   7.124 -12.014  1.00  0.00           H  
ATOM   2410  HZ  PHE   196       8.957   7.577 -13.117  1.00  0.00           H  
ATOM   2411  N   SER   197       6.304   7.840  -6.566  1.00  0.00           N  
ATOM   2412  CA  SER   197       5.426   6.696  -6.336  1.00  0.00           C  
ATOM   2413  C   SER   197       3.953   7.139  -6.319  1.00  0.00           C  
ATOM   2414  O   SER   197       3.668   8.327  -6.481  1.00  0.00           O  
ATOM   2415  CB  SER   197       5.874   5.943  -5.057  1.00  0.00           C  
ATOM   2416  OG  SER   197       6.516   4.735  -5.405  1.00  0.00           O  
ATOM   2417  H   SER   197       5.928   8.733  -6.276  1.00  0.00           H  
ATOM   2418  HA  SER   197       5.504   6.031  -7.199  1.00  0.00           H  
ATOM   2419  HB2 SER   197       5.030   5.691  -4.414  1.00  0.00           H  
ATOM   2420  HB3 SER   197       6.551   6.543  -4.447  1.00  0.00           H  
ATOM   2421  HG  SER   197       7.330   4.952  -5.869  1.00  0.00           H  
ATOM   2422  N   ILE   198       3.041   6.163  -6.159  1.00  0.00           N  
ATOM   2423  CA  ILE   198       1.581   6.321  -6.250  1.00  0.00           C  
ATOM   2424  C   ILE   198       0.979   7.351  -5.262  1.00  0.00           C  
ATOM   2425  O   ILE   198       0.008   8.017  -5.622  1.00  0.00           O  
ATOM   2426  CB  ILE   198       0.861   4.941  -6.100  1.00  0.00           C  
ATOM   2427  CG2 ILE   198      -0.682   5.009  -6.003  1.00  0.00           C  
ATOM   2428  CG1 ILE   198       1.265   3.988  -7.254  1.00  0.00           C  
ATOM   2429  CD1 ILE   198       0.853   2.524  -7.038  1.00  0.00           C  
ATOM   2430  H   ILE   198       3.364   5.214  -6.036  1.00  0.00           H  
ATOM   2431  HA  ILE   198       1.374   6.698  -7.254  1.00  0.00           H  
ATOM   2432  HB  ILE   198       1.220   4.492  -5.172  1.00  0.00           H  
ATOM   2433 HG12 ILE   198       2.343   4.006  -7.410  1.00  0.00           H  
ATOM   2434 HG13 ILE   198       0.829   4.348  -8.187  1.00  0.00           H  
ATOM   2435 HG21 ILE   198      -1.109   5.516  -6.870  1.00  0.00           H  
ATOM   2436 HG22 ILE   198      -1.022   5.530  -5.110  1.00  0.00           H  
ATOM   2437 HG23 ILE   198      -1.127   4.016  -5.953  1.00  0.00           H  
ATOM   2438 HD11 ILE   198       0.849   2.256  -5.981  1.00  0.00           H  
ATOM   2439 HD12 ILE   198       1.541   1.848  -7.546  1.00  0.00           H  
ATOM   2440 HD13 ILE   198      -0.145   2.333  -7.436  1.00  0.00           H  
ATOM   2441  N   VAL   199       1.589   7.495  -4.073  1.00  0.00           N  
ATOM   2442  CA  VAL   199       1.257   8.515  -3.074  1.00  0.00           C  
ATOM   2443  C   VAL   199       2.529   9.236  -2.559  1.00  0.00           C  
ATOM   2444  O   VAL   199       2.564  10.462  -2.678  1.00  0.00           O  
ATOM   2445  CB  VAL   199       0.391   7.949  -1.901  1.00  0.00           C  
ATOM   2446  CG1 VAL   199       0.296   8.862  -0.659  1.00  0.00           C  
ATOM   2447  CG2 VAL   199      -1.030   7.599  -2.377  1.00  0.00           C  
ATOM   2448  H   VAL   199       2.394   6.924  -3.866  1.00  0.00           H  
ATOM   2449  HA  VAL   199       0.664   9.293  -3.560  1.00  0.00           H  
ATOM   2450  HB  VAL   199       0.825   7.006  -1.572  1.00  0.00           H  
ATOM   2451 HG11 VAL   199      -0.056   9.859  -0.928  1.00  0.00           H  
ATOM   2452 HG12 VAL   199       1.254   8.969  -0.149  1.00  0.00           H  
ATOM   2453 HG13 VAL   199      -0.400   8.455   0.075  1.00  0.00           H  
ATOM   2454 HG21 VAL   199      -1.539   8.472  -2.785  1.00  0.00           H  
ATOM   2455 HG22 VAL   199      -1.639   7.212  -1.559  1.00  0.00           H  
ATOM   2456 HG23 VAL   199      -1.013   6.831  -3.149  1.00  0.00           H  
ATOM   2457  N   PRO   200       3.558   8.522  -2.033  1.00  0.00           N  
ATOM   2458  CA  PRO   200       4.809   9.179  -1.604  1.00  0.00           C  
ATOM   2459  C   PRO   200       5.731   9.562  -2.778  1.00  0.00           C  
ATOM   2460  O   PRO   200       5.569   9.057  -3.888  1.00  0.00           O  
ATOM   2461  CD  PRO   200       3.583   7.091  -1.699  1.00  0.00           C  
ATOM   2462  CG  PRO   200       5.014   6.799  -1.265  1.00  0.00           C  
ATOM   2463  CB  PRO   200       5.466   8.130  -0.693  1.00  0.00           C  
ATOM   2464  HA  PRO   200       4.594  10.079  -1.024  1.00  0.00           H  
ATOM   2465  HB2 PRO   200       5.083   8.242   0.322  1.00  0.00           H  
ATOM   2466  HB3 PRO   200       6.553   8.208  -0.637  1.00  0.00           H  
ATOM   2467  HG2 PRO   200       5.623   6.553  -2.135  1.00  0.00           H  
ATOM   2468  HG3 PRO   200       5.091   5.973  -0.557  1.00  0.00           H  
ATOM   2469  HD2 PRO   200       3.294   6.431  -2.515  1.00  0.00           H  
ATOM   2470  HD3 PRO   200       2.915   6.917  -0.856  1.00  0.00           H  
ATOM   2471  N   TYR   201       6.707  10.431  -2.481  1.00  0.00           N  
ATOM   2472  CA  TYR   201       7.814  10.779  -3.371  1.00  0.00           C  
ATOM   2473  C   TYR   201       9.091  10.975  -2.536  1.00  0.00           C  
ATOM   2474  O   TYR   201       9.023  11.059  -1.308  1.00  0.00           O  
ATOM   2475  CB  TYR   201       7.442  12.003  -4.244  1.00  0.00           C  
ATOM   2476  CG  TYR   201       7.460  13.352  -3.544  1.00  0.00           C  
ATOM   2477  CD1 TYR   201       6.358  13.759  -2.764  1.00  0.00           C  
ATOM   2478  CE1 TYR   201       6.390  14.991  -2.083  1.00  0.00           C  
ATOM   2479  CZ  TYR   201       7.523  15.821  -2.179  1.00  0.00           C  
ATOM   2480  OH  TYR   201       7.564  16.996  -1.487  1.00  0.00           O  
ATOM   2481  CE2 TYR   201       8.615  15.428  -2.978  1.00  0.00           C  
ATOM   2482  CD2 TYR   201       8.585  14.197  -3.658  1.00  0.00           C  
ATOM   2483  H   TYR   201       6.783  10.798  -1.543  1.00  0.00           H  
ATOM   2484  HA  TYR   201       8.012   9.929  -4.026  1.00  0.00           H  
ATOM   2485  HB2 TYR   201       6.468  11.851  -4.711  1.00  0.00           H  
ATOM   2486  HB3 TYR   201       8.147  12.059  -5.076  1.00  0.00           H  
ATOM   2487  HD1 TYR   201       5.491  13.120  -2.674  1.00  0.00           H  
ATOM   2488  HD2 TYR   201       9.436  13.895  -4.252  1.00  0.00           H  
ATOM   2489  HE1 TYR   201       5.549  15.291  -1.474  1.00  0.00           H  
ATOM   2490  HE2 TYR   201       9.481  16.064  -3.069  1.00  0.00           H  
ATOM   2491  HH  TYR   201       8.454  17.367  -1.428  1.00  0.00           H  
ATOM   2492  N   GLU   202      10.236  11.022  -3.231  1.00  0.00           N  
ATOM   2493  CA  GLU   202      11.566  11.024  -2.632  1.00  0.00           C  
ATOM   2494  C   GLU   202      12.510  11.994  -3.356  1.00  0.00           C  
ATOM   2495  O   GLU   202      12.403  12.194  -4.566  1.00  0.00           O  
ATOM   2496  CB  GLU   202      12.091   9.564  -2.617  1.00  0.00           C  
ATOM   2497  CG  GLU   202      13.597   9.382  -2.302  1.00  0.00           C  
ATOM   2498  CD  GLU   202      14.077   7.931  -2.286  1.00  0.00           C  
ATOM   2499  OE1 GLU   202      13.222   7.019  -2.246  1.00  0.00           O  
ATOM   2500  OE2 GLU   202      15.315   7.761  -2.318  1.00  0.00           O1-
ATOM   2501  H   GLU   202      10.215  10.974  -4.243  1.00  0.00           H  
ATOM   2502  HA  GLU   202      11.504  11.370  -1.598  1.00  0.00           H  
ATOM   2503  HB2 GLU   202      11.866   9.093  -3.574  1.00  0.00           H  
ATOM   2504  HB3 GLU   202      11.512   9.008  -1.879  1.00  0.00           H  
ATOM   2505  HG2 GLU   202      13.834   9.831  -1.337  1.00  0.00           H  
ATOM   2506  HG3 GLU   202      14.205   9.891  -3.051  1.00  0.00           H  
ATOM   2507  N   THR   203      13.474  12.510  -2.585  1.00  0.00           N  
ATOM   2508  CA  THR   203      14.717  13.084  -3.080  1.00  0.00           C  
ATOM   2509  C   THR   203      15.847  12.469  -2.241  1.00  0.00           C  
ATOM   2510  O   THR   203      15.924  12.680  -1.029  1.00  0.00           O  
ATOM   2511  CB  THR   203      14.751  14.623  -2.970  1.00  0.00           C  
ATOM   2512  CG2 THR   203      13.835  15.298  -3.997  1.00  0.00           C  
ATOM   2513  OG1 THR   203      14.359  15.052  -1.682  1.00  0.00           O  
ATOM   2514  H   THR   203      13.469  12.312  -1.595  1.00  0.00           H  
ATOM   2515  HA  THR   203      14.874  12.813  -4.121  1.00  0.00           H  
ATOM   2516  HB  THR   203      15.768  14.975  -3.146  1.00  0.00           H  
ATOM   2517 HG21 THR   203      12.790  15.020  -3.858  1.00  0.00           H  
ATOM   2518 HG22 THR   203      14.119  15.026  -5.013  1.00  0.00           H  
ATOM   2519 HG23 THR   203      13.908  16.381  -3.917  1.00  0.00           H  
ATOM   2520  HG1 THR   203      13.396  15.074  -1.653  1.00  0.00           H  
ATOM   2521  N   ASN   204      16.675  11.665  -2.922  1.00  0.00           N  
ATOM   2522  CA  ASN   204      17.775  10.907  -2.337  1.00  0.00           C  
ATOM   2523  C   ASN   204      18.939  11.841  -1.948  1.00  0.00           C  
ATOM   2524  O   ASN   204      19.238  12.794  -2.672  1.00  0.00           O  
ATOM   2525  CB  ASN   204      18.193   9.806  -3.333  1.00  0.00           C  
ATOM   2526  CG  ASN   204      18.934   8.644  -2.665  1.00  0.00           C  
ATOM   2527  OD1 ASN   204      20.159   8.654  -2.578  1.00  0.00           O  
ATOM   2528  ND2 ASN   204      18.195   7.639  -2.192  1.00  0.00           N  
ATOM   2529  H   ASN   204      16.556  11.565  -3.920  1.00  0.00           H  
ATOM   2530  HA  ASN   204      17.435  10.432  -1.413  1.00  0.00           H  
ATOM   2531  HB2 ASN   204      18.770  10.223  -4.156  1.00  0.00           H  
ATOM   2532  HB3 ASN   204      17.300   9.379  -3.793  1.00  0.00           H  
ATOM   2533 HD21 ASN   204      17.180   7.658  -2.268  1.00  0.00           H  
ATOM   2534 HD22 ASN   204      18.639   6.849  -1.747  1.00  0.00           H  
ATOM   2535  N   ASN   205      19.535  11.555  -0.781  1.00  0.00           N  
ATOM   2536  CA  ASN   205      20.398  12.469  -0.032  1.00  0.00           C  
ATOM   2537  C   ASN   205      21.526  11.693   0.679  1.00  0.00           C  
ATOM   2538  O   ASN   205      21.923  10.630   0.202  1.00  0.00           O  
ATOM   2539  CB  ASN   205      19.512  13.369   0.879  1.00  0.00           C  
ATOM   2540  CG  ASN   205      18.667  12.625   1.924  1.00  0.00           C  
ATOM   2541  OD1 ASN   205      19.158  12.286   2.998  1.00  0.00           O  
ATOM   2542  ND2 ASN   205      17.388  12.383   1.625  1.00  0.00           N  
ATOM   2543  H   ASN   205      19.267  10.716  -0.286  1.00  0.00           H  
ATOM   2544  HA  ASN   205      20.910  13.123  -0.741  1.00  0.00           H  
ATOM   2545  HB2 ASN   205      18.825  13.930   0.246  1.00  0.00           H  
ATOM   2546  HB3 ASN   205      20.121  14.117   1.388  1.00  0.00           H  
ATOM   2547 HD21 ASN   205      16.798  11.906   2.291  1.00  0.00           H  
ATOM   2548 HD22 ASN   205      16.997  12.667   0.735  1.00  0.00           H  
ATOM   2549  N   GLN   206      22.043  12.245   1.788  1.00  0.00           N  
ATOM   2550  CA  GLN   206      23.061  11.620   2.631  1.00  0.00           C  
ATOM   2551  C   GLN   206      22.932  12.094   4.087  1.00  0.00           C  
ATOM   2552  O   GLN   206      22.065  12.912   4.403  1.00  0.00           O  
ATOM   2553  CB  GLN   206      24.473  11.870   2.047  1.00  0.00           C  
ATOM   2554  CG  GLN   206      24.939  13.343   2.054  1.00  0.00           C  
ATOM   2555  CD  GLN   206      26.403  13.500   1.635  1.00  0.00           C  
ATOM   2556  OE1 GLN   206      26.933  12.704   0.864  1.00  0.00           O  
ATOM   2557  NE2 GLN   206      27.052  14.563   2.111  1.00  0.00           N  
ATOM   2558  H   GLN   206      21.655  13.105   2.149  1.00  0.00           H  
ATOM   2559  HA  GLN   206      22.880  10.543   2.648  1.00  0.00           H  
ATOM   2560  HB2 GLN   206      24.511  11.476   1.033  1.00  0.00           H  
ATOM   2561  HB3 GLN   206      25.191  11.271   2.608  1.00  0.00           H  
ATOM   2562  HG2 GLN   206      24.826  13.775   3.048  1.00  0.00           H  
ATOM   2563  HG3 GLN   206      24.317  13.938   1.384  1.00  0.00           H  
ATOM   2564 HE21 GLN   206      26.578  15.210   2.726  1.00  0.00           H  
ATOM   2565 HE22 GLN   206      28.016  14.728   1.858  1.00  0.00           H  
ATOM   2566  N   GLU   207      23.834  11.572   4.935  1.00  0.00           N  
ATOM   2567  CA  GLU   207      23.992  11.933   6.342  1.00  0.00           C  
ATOM   2568  C   GLU   207      24.277  13.429   6.540  1.00  0.00           C  
ATOM   2569  O   GLU   207      25.130  13.998   5.856  1.00  0.00           O  
ATOM   2570  CB  GLU   207      25.122  11.087   6.971  1.00  0.00           C  
ATOM   2571  CG  GLU   207      24.867   9.564   6.989  1.00  0.00           C  
ATOM   2572  CD  GLU   207      23.640   9.135   7.799  1.00  0.00           C  
ATOM   2573  OE1 GLU   207      23.116   8.043   7.490  1.00  0.00           O  
ATOM   2574  OE2 GLU   207      23.251   9.882   8.724  1.00  0.00           O1-
ATOM   2575  H   GLU   207      24.500  10.898   4.587  1.00  0.00           H  
ATOM   2576  HA  GLU   207      23.047  11.704   6.837  1.00  0.00           H  
ATOM   2577  HB2 GLU   207      25.314  11.426   7.991  1.00  0.00           H  
ATOM   2578  HB3 GLU   207      26.051  11.272   6.430  1.00  0.00           H  
ATOM   2579  HG2 GLU   207      25.735   9.060   7.414  1.00  0.00           H  
ATOM   2580  HG3 GLU   207      24.766   9.188   5.970  1.00  0.00           H  
ATOM   2581  N   THR   208      23.537  14.013   7.488  1.00  0.00           N  
ATOM   2582  CA  THR   208      23.580  15.422   7.852  1.00  0.00           C  
ATOM   2583  C   THR   208      23.635  15.495   9.386  1.00  0.00           C  
ATOM   2584  O   THR   208      22.751  14.980  10.073  1.00  0.00           O  
ATOM   2585  CB  THR   208      22.329  16.180   7.324  1.00  0.00           C  
ATOM   2586  OG1 THR   208      21.138  15.450   7.565  1.00  0.00           O  
ATOM   2587  CG2 THR   208      22.392  16.459   5.814  1.00  0.00           C  
ATOM   2588  H   THR   208      22.881  13.455   8.016  1.00  0.00           H  
ATOM   2589  HA  THR   208      24.479  15.889   7.449  1.00  0.00           H  
ATOM   2590  HB  THR   208      22.235  17.135   7.841  1.00  0.00           H  
ATOM   2591 HG21 THR   208      22.477  15.541   5.232  1.00  0.00           H  
ATOM   2592 HG22 THR   208      23.248  17.087   5.570  1.00  0.00           H  
ATOM   2593 HG23 THR   208      21.499  16.986   5.474  1.00  0.00           H  
ATOM   2594  HG1 THR   208      21.137  14.677   6.996  1.00  0.00           H  
ATOM   2595  N   PHE   209      24.722  16.117   9.874  1.00  0.00           N  
ATOM   2596  CA  PHE   209      25.064  16.315  11.282  1.00  0.00           C  
ATOM   2597  C   PHE   209      23.985  17.071  12.065  1.00  0.00           C  
ATOM   2598  O   PHE   209      23.458  18.062  11.565  1.00  0.00           O  
ATOM   2599  CB  PHE   209      26.404  17.085  11.379  1.00  0.00           C  
ATOM   2600  CG  PHE   209      27.698  16.308  11.176  1.00  0.00           C  
ATOM   2601  CD1 PHE   209      27.742  15.055  10.521  1.00  0.00           C  
ATOM   2602  CD2 PHE   209      28.914  16.917  11.557  1.00  0.00           C  
ATOM   2603  CE1 PHE   209      28.960  14.419  10.322  1.00  0.00           C  
ATOM   2604  CE2 PHE   209      30.122  16.270  11.337  1.00  0.00           C  
ATOM   2605  CZ  PHE   209      30.144  15.022  10.730  1.00  0.00           C  
ATOM   2606  H   PHE   209      25.370  16.528   9.219  1.00  0.00           H  
ATOM   2607  HA  PHE   209      25.175  15.329  11.735  1.00  0.00           H  
ATOM   2608  HB2 PHE   209      26.484  17.559  12.359  1.00  0.00           H  
ATOM   2609  HB3 PHE   209      26.398  17.907  10.661  1.00  0.00           H  
ATOM   2610  HD1 PHE   209      26.841  14.565  10.188  1.00  0.00           H  
ATOM   2611  HD2 PHE   209      28.909  17.887  12.032  1.00  0.00           H  
ATOM   2612  HE1 PHE   209      28.987  13.446   9.853  1.00  0.00           H  
ATOM   2613  HE2 PHE   209      31.045  16.736  11.649  1.00  0.00           H  
ATOM   2614  HZ  PHE   209      31.086  14.513  10.582  1.00  0.00           H  
ATOM   2615  N   GLY   210      23.719  16.620  13.298  1.00  0.00           N  
ATOM   2616  CA  GLY   210      22.803  17.279  14.221  1.00  0.00           C  
ATOM   2617  C   GLY   210      23.418  18.571  14.779  1.00  0.00           C  
ATOM   2618  O   GLY   210      24.626  18.782  14.708  1.00  0.00           O  
ATOM   2619  H   GLY   210      24.228  15.819  13.651  1.00  0.00           H  
ATOM   2620  HA2 GLY   210      22.590  16.593  15.037  1.00  0.00           H  
ATOM   2621  HA3 GLY   210      21.860  17.494  13.717  1.00  0.00           H  
ATOM   2622  N   ALA   211      22.564  19.432  15.341  1.00  0.00           N  
ATOM   2623  CA  ALA   211      22.918  20.719  15.929  1.00  0.00           C  
ATOM   2624  C   ALA   211      22.602  20.718  17.425  1.00  0.00           C  
ATOM   2625  O   ALA   211      21.625  20.099  17.847  1.00  0.00           O  
ATOM   2626  CB  ALA   211      22.115  21.819  15.223  1.00  0.00           C  
ATOM   2627  H   ALA   211      21.579  19.195  15.374  1.00  0.00           H  
ATOM   2628  HA  ALA   211      23.980  20.928  15.795  1.00  0.00           H  
ATOM   2629  HB1 ALA   211      21.042  21.649  15.302  1.00  0.00           H  
ATOM   2630  HB2 ALA   211      22.369  21.855  14.166  1.00  0.00           H  
ATOM   2631  HB3 ALA   211      22.327  22.803  15.642  1.00  0.00           H  
ATOM   2632  N   LEU   212      23.431  21.453  18.178  1.00  0.00           N  
ATOM   2633  CA  LEU   212      23.296  21.697  19.608  1.00  0.00           C  
ATOM   2634  C   LEU   212      23.755  23.135  19.883  1.00  0.00           C  
ATOM   2635  O   LEU   212      24.863  23.501  19.498  1.00  0.00           O  
ATOM   2636  CB  LEU   212      24.135  20.665  20.406  1.00  0.00           C  
ATOM   2637  CG  LEU   212      23.395  19.359  20.764  1.00  0.00           C  
ATOM   2638  CD1 LEU   212      24.374  18.304  21.328  1.00  0.00           C  
ATOM   2639  CD2 LEU   212      22.199  19.614  21.705  1.00  0.00           C  
ATOM   2640  H   LEU   212      24.223  21.905  17.741  1.00  0.00           H  
ATOM   2641  HA  LEU   212      22.245  21.621  19.885  1.00  0.00           H  
ATOM   2642  HB2 LEU   212      24.499  21.109  21.331  1.00  0.00           H  
ATOM   2643  HB3 LEU   212      25.029  20.415  19.835  1.00  0.00           H  
ATOM   2644  HG  LEU   212      22.987  18.944  19.845  1.00  0.00           H  
ATOM   2645 HD11 LEU   212      25.339  18.742  21.587  1.00  0.00           H  
ATOM   2646 HD12 LEU   212      24.562  17.522  20.591  1.00  0.00           H  
ATOM   2647 HD13 LEU   212      24.000  17.808  22.224  1.00  0.00           H  
ATOM   2648 HD21 LEU   212      22.178  20.636  22.084  1.00  0.00           H  
ATOM   2649 HD22 LEU   212      22.192  18.955  22.570  1.00  0.00           H  
ATOM   2650 HD23 LEU   212      21.264  19.449  21.173  1.00  0.00           H  
ATOM   2651  N   ASP   213      22.905  23.911  20.566  1.00  0.00           N  
ATOM   2652  CA  ASP   213      23.199  25.268  21.032  1.00  0.00           C  
ATOM   2653  C   ASP   213      23.097  25.267  22.565  1.00  0.00           C  
ATOM   2654  O   ASP   213      22.324  24.488  23.118  1.00  0.00           O  
ATOM   2655  CB  ASP   213      22.191  26.279  20.440  1.00  0.00           C  
ATOM   2656  CG  ASP   213      22.553  27.747  20.681  1.00  0.00           C  
ATOM   2657  OD1 ASP   213      21.872  28.380  21.518  1.00  0.00           O  
ATOM   2658  OD2 ASP   213      23.493  28.228  20.013  1.00  0.00           O1-
ATOM   2659  H   ASP   213      22.014  23.531  20.859  1.00  0.00           H  
ATOM   2660  HA  ASP   213      24.213  25.563  20.753  1.00  0.00           H  
ATOM   2661  HB2 ASP   213      21.207  26.109  20.876  1.00  0.00           H  
ATOM   2662  HB3 ASP   213      22.051  26.125  19.370  1.00  0.00           H  
ATOM   2663  N   LEU   214      23.825  26.183  23.216  1.00  0.00           N  
ATOM   2664  CA  LEU   214      23.654  26.512  24.625  1.00  0.00           C  
ATOM   2665  C   LEU   214      23.877  28.021  24.770  1.00  0.00           C  
ATOM   2666  O   LEU   214      24.970  28.457  25.122  1.00  0.00           O  
ATOM   2667  CB  LEU   214      24.582  25.625  25.492  1.00  0.00           C  
ATOM   2668  CG  LEU   214      24.510  25.832  27.026  1.00  0.00           C  
ATOM   2669  CD1 LEU   214      23.129  25.513  27.609  1.00  0.00           C  
ATOM   2670  CD2 LEU   214      25.613  25.035  27.747  1.00  0.00           C  
ATOM   2671  H   LEU   214      24.448  26.791  22.702  1.00  0.00           H  
ATOM   2672  HA  LEU   214      22.616  26.320  24.899  1.00  0.00           H  
ATOM   2673  HB2 LEU   214      25.611  25.775  25.159  1.00  0.00           H  
ATOM   2674  HB3 LEU   214      24.358  24.579  25.287  1.00  0.00           H  
ATOM   2675  HG  LEU   214      24.690  26.886  27.237  1.00  0.00           H  
ATOM   2676 HD11 LEU   214      22.954  24.439  27.679  1.00  0.00           H  
ATOM   2677 HD12 LEU   214      22.329  25.938  27.012  1.00  0.00           H  
ATOM   2678 HD13 LEU   214      23.030  25.942  28.606  1.00  0.00           H  
ATOM   2679 HD21 LEU   214      25.204  24.282  28.422  1.00  0.00           H  
ATOM   2680 HD22 LEU   214      26.245  25.694  28.342  1.00  0.00           H  
ATOM   2681 HD23 LEU   214      26.263  24.517  27.041  1.00  0.00           H  
ATOM   2682  N   GLY   215      22.834  28.802  24.453  1.00  0.00           N  
ATOM   2683  CA  GLY   215      22.819  30.258  24.575  1.00  0.00           C  
ATOM   2684  C   GLY   215      22.694  30.684  26.042  1.00  0.00           C  
ATOM   2685  O   GLY   215      22.796  29.867  26.959  1.00  0.00           O  
ATOM   2686  H   GLY   215      21.971  28.368  24.153  1.00  0.00           H  
ATOM   2687  HA2 GLY   215      21.982  30.653  24.001  1.00  0.00           H  
ATOM   2688  HA3 GLY   215      23.731  30.684  24.160  1.00  0.00           H  
ATOM   2689  N   GLY   216      22.508  31.993  26.269  1.00  0.00           N  
ATOM   2690  CA  GLY   216      22.398  32.556  27.615  1.00  0.00           C  
ATOM   2691  C   GLY   216      21.051  32.218  28.273  1.00  0.00           C  
ATOM   2692  O   GLY   216      20.982  32.195  29.499  1.00  0.00           O  
ATOM   2693  H   GLY   216      22.473  32.643  25.496  1.00  0.00           H  
ATOM   2694  HA2 GLY   216      22.507  33.638  27.555  1.00  0.00           H  
ATOM   2695  HA3 GLY   216      23.210  32.196  28.249  1.00  0.00           H  
ATOM   2696  N   ALA   217      19.999  31.946  27.478  1.00  0.00           N  
ATOM   2697  CA  ALA   217      18.635  31.738  27.966  1.00  0.00           C  
ATOM   2698  C   ALA   217      17.879  30.567  27.321  1.00  0.00           C  
ATOM   2699  O   ALA   217      16.748  30.327  27.735  1.00  0.00           O  
ATOM   2700  CB  ALA   217      17.855  33.060  27.851  1.00  0.00           C  
ATOM   2701  H   ALA   217      20.122  31.962  26.476  1.00  0.00           H  
ATOM   2702  HA  ALA   217      18.670  31.458  29.018  1.00  0.00           H  
ATOM   2703  HB1 ALA   217      17.952  33.497  26.860  1.00  0.00           H  
ATOM   2704  HB2 ALA   217      18.224  33.796  28.565  1.00  0.00           H  
ATOM   2705  HB3 ALA   217      16.792  32.923  28.046  1.00  0.00           H  
ATOM   2706  N   SER   218      18.475  29.838  26.362  1.00  0.00           N  
ATOM   2707  CA  SER   218      17.867  28.636  25.781  1.00  0.00           C  
ATOM   2708  C   SER   218      18.945  27.688  25.232  1.00  0.00           C  
ATOM   2709  O   SER   218      20.070  28.119  24.981  1.00  0.00           O  
ATOM   2710  CB  SER   218      16.823  29.044  24.714  1.00  0.00           C  
ATOM   2711  OG  SER   218      16.063  27.949  24.243  1.00  0.00           O  
ATOM   2712  H   SER   218      19.413  30.052  26.054  1.00  0.00           H  
ATOM   2713  HA  SER   218      17.362  28.100  26.585  1.00  0.00           H  
ATOM   2714  HB2 SER   218      17.310  29.517  23.863  1.00  0.00           H  
ATOM   2715  HB3 SER   218      16.120  29.769  25.118  1.00  0.00           H  
ATOM   2716  HG  SER   218      15.523  27.619  24.966  1.00  0.00           H  
ATOM   2717  N   THR   219      18.567  26.415  25.049  1.00  0.00           N  
ATOM   2718  CA  THR   219      19.381  25.376  24.423  1.00  0.00           C  
ATOM   2719  C   THR   219      18.554  24.679  23.329  1.00  0.00           C  
ATOM   2720  O   THR   219      17.491  24.129  23.623  1.00  0.00           O  
ATOM   2721  CB  THR   219      19.935  24.356  25.468  1.00  0.00           C  
ATOM   2722  OG1 THR   219      20.602  23.269  24.857  1.00  0.00           O  
ATOM   2723  CG2 THR   219      18.894  23.720  26.398  1.00  0.00           C  
ATOM   2724  H   THR   219      17.624  26.140  25.289  1.00  0.00           H  
ATOM   2725  HA  THR   219      20.237  25.846  23.935  1.00  0.00           H  
ATOM   2726  HB  THR   219      20.663  24.875  26.086  1.00  0.00           H  
ATOM   2727 HG21 THR   219      18.233  23.045  25.861  1.00  0.00           H  
ATOM   2728 HG22 THR   219      18.286  24.481  26.882  1.00  0.00           H  
ATOM   2729 HG23 THR   219      19.376  23.139  27.185  1.00  0.00           H  
ATOM   2730  HG1 THR   219      21.318  23.619  24.313  1.00  0.00           H  
ATOM   2731  N   GLN   220      19.051  24.751  22.083  1.00  0.00           N  
ATOM   2732  CA  GLN   220      18.438  24.128  20.909  1.00  0.00           C  
ATOM   2733  C   GLN   220      19.014  22.730  20.661  1.00  0.00           C  
ATOM   2734  O   GLN   220      20.149  22.447  21.046  1.00  0.00           O  
ATOM   2735  CB  GLN   220      18.605  25.012  19.645  1.00  0.00           C  
ATOM   2736  CG  GLN   220      17.658  26.224  19.567  1.00  0.00           C  
ATOM   2737  CD  GLN   220      17.962  27.328  20.578  1.00  0.00           C  
ATOM   2738  OE1 GLN   220      19.092  27.792  20.678  1.00  0.00           O  
ATOM   2739  NE2 GLN   220      16.949  27.768  21.320  1.00  0.00           N  
ATOM   2740  H   GLN   220      19.923  25.235  21.923  1.00  0.00           H  
ATOM   2741  HA  GLN   220      17.369  24.012  21.090  1.00  0.00           H  
ATOM   2742  HB2 GLN   220      18.396  24.408  18.760  1.00  0.00           H  
ATOM   2743  HB3 GLN   220      19.640  25.325  19.522  1.00  0.00           H  
ATOM   2744  HG2 GLN   220      16.631  25.880  19.682  1.00  0.00           H  
ATOM   2745  HG3 GLN   220      17.726  26.672  18.576  1.00  0.00           H  
ATOM   2746 HE21 GLN   220      16.026  27.379  21.208  1.00  0.00           H  
ATOM   2747 HE22 GLN   220      17.108  28.480  22.017  1.00  0.00           H  
ATOM   2748  N   VAL   221      18.212  21.908  19.973  1.00  0.00           N  
ATOM   2749  CA  VAL   221      18.562  20.573  19.511  1.00  0.00           C  
ATOM   2750  C   VAL   221      17.750  20.276  18.236  1.00  0.00           C  
ATOM   2751  O   VAL   221      16.529  20.429  18.251  1.00  0.00           O  
ATOM   2752  CB  VAL   221      18.328  19.496  20.612  1.00  0.00           C  
ATOM   2753  CG1 VAL   221      16.921  19.527  21.249  1.00  0.00           C  
ATOM   2754  CG2 VAL   221      18.719  18.075  20.157  1.00  0.00           C  
ATOM   2755  H   VAL   221      17.281  22.220  19.727  1.00  0.00           H  
ATOM   2756  HA  VAL   221      19.619  20.572  19.252  1.00  0.00           H  
ATOM   2757  HB  VAL   221      19.011  19.734  21.427  1.00  0.00           H  
ATOM   2758 HG11 VAL   221      16.114  19.506  20.521  1.00  0.00           H  
ATOM   2759 HG12 VAL   221      16.785  20.430  21.845  1.00  0.00           H  
ATOM   2760 HG13 VAL   221      16.770  18.676  21.913  1.00  0.00           H  
ATOM   2761 HG21 VAL   221      18.117  17.722  19.321  1.00  0.00           H  
ATOM   2762 HG22 VAL   221      18.605  17.357  20.969  1.00  0.00           H  
ATOM   2763 HG23 VAL   221      19.761  18.042  19.839  1.00  0.00           H  
ATOM   2764  N   THR   222      18.439  19.911  17.141  1.00  0.00           N  
ATOM   2765  CA  THR   222      17.828  19.688  15.824  1.00  0.00           C  
ATOM   2766  C   THR   222      18.646  18.656  15.034  1.00  0.00           C  
ATOM   2767  O   THR   222      19.869  18.754  15.039  1.00  0.00           O  
ATOM   2768  CB  THR   222      17.770  21.001  14.985  1.00  0.00           C  
ATOM   2769  OG1 THR   222      16.945  21.944  15.637  1.00  0.00           O  
ATOM   2770  CG2 THR   222      17.257  20.867  13.538  1.00  0.00           C  
ATOM   2771  H   THR   222      19.444  19.809  17.188  1.00  0.00           H  
ATOM   2772  HA  THR   222      16.828  19.288  15.974  1.00  0.00           H  
ATOM   2773  HB  THR   222      18.766  21.441  14.947  1.00  0.00           H  
ATOM   2774 HG21 THR   222      16.265  20.422  13.500  1.00  0.00           H  
ATOM   2775 HG22 THR   222      17.913  20.257  12.919  1.00  0.00           H  
ATOM   2776 HG23 THR   222      17.194  21.844  13.059  1.00  0.00           H  
ATOM   2777  HG1 THR   222      17.305  22.098  16.514  1.00  0.00           H  
ATOM   2778  N   PHE   223      17.973  17.703  14.363  1.00  0.00           N  
ATOM   2779  CA  PHE   223      18.602  16.638  13.569  1.00  0.00           C  
ATOM   2780  C   PHE   223      17.557  15.834  12.778  1.00  0.00           C  
ATOM   2781  O   PHE   223      16.399  15.773  13.187  1.00  0.00           O  
ATOM   2782  CB  PHE   223      19.465  15.705  14.463  1.00  0.00           C  
ATOM   2783  CG  PHE   223      18.741  14.894  15.525  1.00  0.00           C  
ATOM   2784  CD1 PHE   223      18.318  15.502  16.726  1.00  0.00           C  
ATOM   2785  CD2 PHE   223      18.416  13.542  15.293  1.00  0.00           C  
ATOM   2786  CE1 PHE   223      17.643  14.759  17.681  1.00  0.00           C  
ATOM   2787  CE2 PHE   223      17.729  12.820  16.258  1.00  0.00           C  
ATOM   2788  CZ  PHE   223      17.350  13.423  17.449  1.00  0.00           C  
ATOM   2789  H   PHE   223      16.961  17.690  14.391  1.00  0.00           H  
ATOM   2790  HA  PHE   223      19.255  17.119  12.843  1.00  0.00           H  
ATOM   2791  HB2 PHE   223      20.244  16.269  14.968  1.00  0.00           H  
ATOM   2792  HB3 PHE   223      20.008  15.007  13.823  1.00  0.00           H  
ATOM   2793  HD1 PHE   223      18.541  16.540  16.924  1.00  0.00           H  
ATOM   2794  HD2 PHE   223      18.719  13.062  14.376  1.00  0.00           H  
ATOM   2795  HE1 PHE   223      17.346  15.229  18.606  1.00  0.00           H  
ATOM   2796  HE2 PHE   223      17.494  11.781  16.093  1.00  0.00           H  
ATOM   2797  HZ  PHE   223      16.826  12.847  18.198  1.00  0.00           H  
ATOM   2798  N   VAL   224      18.014  15.182  11.691  1.00  0.00           N  
ATOM   2799  CA  VAL   224      17.281  14.133  10.973  1.00  0.00           C  
ATOM   2800  C   VAL   224      17.502  12.799  11.731  1.00  0.00           C  
ATOM   2801  O   VAL   224      18.644  12.336  11.765  1.00  0.00           O  
ATOM   2802  CB  VAL   224      17.827  13.961   9.518  1.00  0.00           C  
ATOM   2803  CG1 VAL   224      17.302  12.710   8.778  1.00  0.00           C  
ATOM   2804  CG2 VAL   224      17.531  15.197   8.656  1.00  0.00           C  
ATOM   2805  H   VAL   224      18.981  15.291  11.421  1.00  0.00           H  
ATOM   2806  HA  VAL   224      16.231  14.414  10.907  1.00  0.00           H  
ATOM   2807  HB  VAL   224      18.914  13.873   9.567  1.00  0.00           H  
ATOM   2808 HG11 VAL   224      16.213  12.686   8.774  1.00  0.00           H  
ATOM   2809 HG12 VAL   224      17.657  11.779   9.221  1.00  0.00           H  
ATOM   2810 HG13 VAL   224      17.635  12.701   7.739  1.00  0.00           H  
ATOM   2811 HG21 VAL   224      16.459  15.348   8.528  1.00  0.00           H  
ATOM   2812 HG22 VAL   224      17.974  15.105   7.663  1.00  0.00           H  
ATOM   2813 HG23 VAL   224      17.942  16.096   9.107  1.00  0.00           H  
ATOM   2814  N   PRO   225      16.453  12.232  12.372  1.00  0.00           N  
ATOM   2815  CA  PRO   225      16.612  11.040  13.227  1.00  0.00           C  
ATOM   2816  C   PRO   225      16.798   9.720  12.458  1.00  0.00           C  
ATOM   2817  O   PRO   225      16.436   9.627  11.284  1.00  0.00           O  
ATOM   2818  CB  PRO   225      15.317  11.040  14.048  1.00  0.00           C  
ATOM   2819  CG  PRO   225      14.278  11.635  13.115  1.00  0.00           C  
ATOM   2820  CD  PRO   225      15.070  12.718  12.393  1.00  0.00           C  
ATOM   2821  HA  PRO   225      17.469  11.155  13.890  1.00  0.00           H  
ATOM   2822  HB2 PRO   225      15.443  11.694  14.908  1.00  0.00           H  
ATOM   2823  HB3 PRO   225      15.042  10.058  14.432  1.00  0.00           H  
ATOM   2824  HG2 PRO   225      13.392  12.011  13.628  1.00  0.00           H  
ATOM   2825  HG3 PRO   225      13.958  10.879  12.398  1.00  0.00           H  
ATOM   2826  HD2 PRO   225      14.667  12.901  11.398  1.00  0.00           H  
ATOM   2827  HD3 PRO   225      15.021  13.646  12.960  1.00  0.00           H  
ATOM   2828  N   GLN   226      17.326   8.715  13.180  1.00  0.00           N  
ATOM   2829  CA  GLN   226      17.472   7.318  12.752  1.00  0.00           C  
ATOM   2830  C   GLN   226      16.122   6.645  12.430  1.00  0.00           C  
ATOM   2831  O   GLN   226      16.064   5.806  11.532  1.00  0.00           O  
ATOM   2832  CB  GLN   226      18.292   6.559  13.831  1.00  0.00           C  
ATOM   2833  CG  GLN   226      18.398   5.018  13.726  1.00  0.00           C  
ATOM   2834  CD  GLN   226      18.923   4.475  12.391  1.00  0.00           C  
ATOM   2835  OE1 GLN   226      18.384   3.502  11.869  1.00  0.00           O  
ATOM   2836  NE2 GLN   226      19.976   5.075  11.836  1.00  0.00           N  
ATOM   2837  H   GLN   226      17.583   8.899  14.141  1.00  0.00           H  
ATOM   2838  HA  GLN   226      18.054   7.328  11.829  1.00  0.00           H  
ATOM   2839  HB2 GLN   226      17.881   6.791  14.814  1.00  0.00           H  
ATOM   2840  HB3 GLN   226      19.301   6.968  13.852  1.00  0.00           H  
ATOM   2841  HG2 GLN   226      17.423   4.571  13.921  1.00  0.00           H  
ATOM   2842  HG3 GLN   226      19.053   4.651  14.517  1.00  0.00           H  
ATOM   2843 HE21 GLN   226      20.341   4.737  10.958  1.00  0.00           H  
ATOM   2844 HE22 GLN   226      20.422   5.865  12.286  1.00  0.00           H  
ATOM   2845  N   ASN   227      15.062   7.067  13.134  1.00  0.00           N  
ATOM   2846  CA  ASN   227      13.681   6.720  12.838  1.00  0.00           C  
ATOM   2847  C   ASN   227      12.848   8.000  12.979  1.00  0.00           C  
ATOM   2848  O   ASN   227      12.931   8.669  14.011  1.00  0.00           O  
ATOM   2849  CB  ASN   227      13.210   5.597  13.794  1.00  0.00           C  
ATOM   2850  CG  ASN   227      11.890   4.917  13.402  1.00  0.00           C  
ATOM   2851  ND2 ASN   227      11.478   3.923  14.191  1.00  0.00           N  
ATOM   2852  OD1 ASN   227      11.243   5.274  12.420  1.00  0.00           O  
ATOM   2853  H   ASN   227      15.192   7.771  13.847  1.00  0.00           H  
ATOM   2854  HA  ASN   227      13.576   6.385  11.803  1.00  0.00           H  
ATOM   2855  HB2 ASN   227      13.142   5.968  14.816  1.00  0.00           H  
ATOM   2856  HB3 ASN   227      13.965   4.810  13.807  1.00  0.00           H  
ATOM   2857 HD21 ASN   227      12.023   3.644  14.994  1.00  0.00           H  
ATOM   2858 HD22 ASN   227      10.616   3.441  13.984  1.00  0.00           H  
ATOM   2859  N   GLN   228      12.048   8.297  11.943  1.00  0.00           N  
ATOM   2860  CA  GLN   228      11.120   9.427  11.860  1.00  0.00           C  
ATOM   2861  C   GLN   228       9.838   9.160  12.674  1.00  0.00           C  
ATOM   2862  O   GLN   228       8.747   9.116  12.104  1.00  0.00           O  
ATOM   2863  CB  GLN   228      10.816   9.709  10.366  1.00  0.00           C  
ATOM   2864  CG  GLN   228      12.021  10.186   9.527  1.00  0.00           C  
ATOM   2865  CD  GLN   228      12.426  11.646   9.755  1.00  0.00           C  
ATOM   2866  OE1 GLN   228      11.819  12.375  10.538  1.00  0.00           O  
ATOM   2867  NE2 GLN   228      13.460  12.086   9.039  1.00  0.00           N  
ATOM   2868  H   GLN   228      12.035   7.673  11.149  1.00  0.00           H  
ATOM   2869  HA  GLN   228      11.593  10.309  12.296  1.00  0.00           H  
ATOM   2870  HB2 GLN   228      10.012  10.440  10.272  1.00  0.00           H  
ATOM   2871  HB3 GLN   228      10.428   8.795   9.912  1.00  0.00           H  
ATOM   2872  HG2 GLN   228      11.765  10.087   8.471  1.00  0.00           H  
ATOM   2873  HG3 GLN   228      12.886   9.542   9.691  1.00  0.00           H  
ATOM   2874 HE21 GLN   228      13.753  13.053   9.119  1.00  0.00           H  
ATOM   2875 HE22 GLN   228      13.946  11.471   8.403  1.00  0.00           H  
ATOM   2876  N   THR   229       9.993   8.962  13.994  1.00  0.00           N  
ATOM   2877  CA  THR   229       8.895   8.689  14.915  1.00  0.00           C  
ATOM   2878  C   THR   229       8.079   9.977  15.162  1.00  0.00           C  
ATOM   2879  O   THR   229       8.628  11.003  15.566  1.00  0.00           O  
ATOM   2880  CB  THR   229       9.380   8.053  16.251  1.00  0.00           C  
ATOM   2881  OG1 THR   229       9.972   8.954  17.164  1.00  0.00           O  
ATOM   2882  CG2 THR   229      10.326   6.860  16.069  1.00  0.00           C  
ATOM   2883  H   THR   229      10.918   9.005  14.401  1.00  0.00           H  
ATOM   2884  HA  THR   229       8.244   7.955  14.436  1.00  0.00           H  
ATOM   2885  HB  THR   229       8.496   7.654  16.746  1.00  0.00           H  
ATOM   2886 HG21 THR   229      11.277   7.168  15.636  1.00  0.00           H  
ATOM   2887 HG22 THR   229       9.884   6.109  15.415  1.00  0.00           H  
ATOM   2888 HG23 THR   229      10.543   6.381  17.024  1.00  0.00           H  
ATOM   2889  HG1 THR   229       9.887   8.581  18.049  1.00  0.00           H  
ATOM   2890  N   ILE   230       6.778   9.896  14.848  1.00  0.00           N  
ATOM   2891  CA  ILE   230       5.827  11.013  14.837  1.00  0.00           C  
ATOM   2892  C   ILE   230       5.069  11.158  16.178  1.00  0.00           C  
ATOM   2893  O   ILE   230       3.907  11.566  16.195  1.00  0.00           O  
ATOM   2894  CB  ILE   230       4.824  10.854  13.653  1.00  0.00           C  
ATOM   2895  CG2 ILE   230       5.544  11.018  12.301  1.00  0.00           C  
ATOM   2896  CG1 ILE   230       4.003   9.538  13.697  1.00  0.00           C  
ATOM   2897  CD1 ILE   230       2.823   9.509  12.717  1.00  0.00           C  
ATOM   2898  H   ILE   230       6.412   9.017  14.510  1.00  0.00           H  
ATOM   2899  HA  ILE   230       6.372  11.948  14.693  1.00  0.00           H  
ATOM   2900  HB  ILE   230       4.117  11.683  13.705  1.00  0.00           H  
ATOM   2901 HG12 ILE   230       3.610   9.357  14.697  1.00  0.00           H  
ATOM   2902 HG13 ILE   230       4.658   8.692  13.484  1.00  0.00           H  
ATOM   2903 HG21 ILE   230       6.232  10.196  12.111  1.00  0.00           H  
ATOM   2904 HG22 ILE   230       6.118  11.944  12.270  1.00  0.00           H  
ATOM   2905 HG23 ILE   230       4.835  11.052  11.473  1.00  0.00           H  
ATOM   2906 HD11 ILE   230       2.313  10.472  12.675  1.00  0.00           H  
ATOM   2907 HD12 ILE   230       2.089   8.761  13.017  1.00  0.00           H  
ATOM   2908 HD13 ILE   230       3.154   9.260  11.709  1.00  0.00           H  
ATOM   2909  N   GLU   231       5.747  10.813  17.285  1.00  0.00           N  
ATOM   2910  CA  GLU   231       5.187  10.745  18.637  1.00  0.00           C  
ATOM   2911  C   GLU   231       4.782  12.120  19.198  1.00  0.00           C  
ATOM   2912  O   GLU   231       3.797  12.190  19.929  1.00  0.00           O  
ATOM   2913  CB  GLU   231       6.176  10.023  19.579  1.00  0.00           C  
ATOM   2914  CG  GLU   231       6.744   8.710  19.001  1.00  0.00           C  
ATOM   2915  CD  GLU   231       7.673   7.982  19.970  1.00  0.00           C  
ATOM   2916  OE1 GLU   231       7.141   7.429  20.956  1.00  0.00           O  
ATOM   2917  OE2 GLU   231       8.896   7.972  19.705  1.00  0.00           O1-
ATOM   2918  H   GLU   231       6.706  10.509  17.193  1.00  0.00           H  
ATOM   2919  HA  GLU   231       4.284  10.135  18.576  1.00  0.00           H  
ATOM   2920  HB2 GLU   231       5.665   9.800  20.515  1.00  0.00           H  
ATOM   2921  HB3 GLU   231       6.991  10.694  19.841  1.00  0.00           H  
ATOM   2922  HG2 GLU   231       7.297   8.919  18.090  1.00  0.00           H  
ATOM   2923  HG3 GLU   231       5.931   8.037  18.729  1.00  0.00           H  
ATOM   2924  N   SER   232       5.505  13.183  18.803  1.00  0.00           N  
ATOM   2925  CA  SER   232       5.203  14.566  19.165  1.00  0.00           C  
ATOM   2926  C   SER   232       5.509  15.451  17.937  1.00  0.00           C  
ATOM   2927  O   SER   232       6.627  15.959  17.835  1.00  0.00           O  
ATOM   2928  CB  SER   232       6.015  14.941  20.425  1.00  0.00           C  
ATOM   2929  OG  SER   232       5.456  16.023  21.140  1.00  0.00           O  
ATOM   2930  H   SER   232       6.291  13.045  18.184  1.00  0.00           H  
ATOM   2931  HA  SER   232       4.147  14.663  19.422  1.00  0.00           H  
ATOM   2932  HB2 SER   232       7.047  15.182  20.181  1.00  0.00           H  
ATOM   2933  HB3 SER   232       6.055  14.092  21.104  1.00  0.00           H  
ATOM   2934  HG  SER   232       5.234  16.741  20.534  1.00  0.00           H  
ATOM   2935  N   PRO   233       4.543  15.589  16.992  1.00  0.00           N  
ATOM   2936  CA  PRO   233       4.730  16.370  15.746  1.00  0.00           C  
ATOM   2937  C   PRO   233       5.042  17.871  15.913  1.00  0.00           C  
ATOM   2938  O   PRO   233       5.590  18.470  14.989  1.00  0.00           O  
ATOM   2939  CB  PRO   233       3.416  16.163  14.971  1.00  0.00           C  
ATOM   2940  CG  PRO   233       2.834  14.877  15.528  1.00  0.00           C  
ATOM   2941  CD  PRO   233       3.236  14.931  16.994  1.00  0.00           C  
ATOM   2942  HA  PRO   233       5.547  15.902  15.194  1.00  0.00           H  
ATOM   2943  HB2 PRO   233       3.568  16.114  13.892  1.00  0.00           H  
ATOM   2944  HB3 PRO   233       2.719  16.981  15.167  1.00  0.00           H  
ATOM   2945  HG2 PRO   233       3.319  14.025  15.048  1.00  0.00           H  
ATOM   2946  HG3 PRO   233       1.759  14.782  15.375  1.00  0.00           H  
ATOM   2947  HD2 PRO   233       2.539  15.546  17.565  1.00  0.00           H  
ATOM   2948  HD3 PRO   233       3.235  13.929  17.422  1.00  0.00           H  
ATOM   2949  N   ASP   234       4.710  18.435  17.086  1.00  0.00           N  
ATOM   2950  CA  ASP   234       5.026  19.799  17.526  1.00  0.00           C  
ATOM   2951  C   ASP   234       6.542  20.055  17.635  1.00  0.00           C  
ATOM   2952  O   ASP   234       6.980  21.163  17.338  1.00  0.00           O  
ATOM   2953  CB  ASP   234       4.348  20.170  18.872  1.00  0.00           C  
ATOM   2954  CG  ASP   234       4.441  19.099  19.968  1.00  0.00           C  
ATOM   2955  OD1 ASP   234       3.905  17.990  19.750  1.00  0.00           O  
ATOM   2956  OD2 ASP   234       5.038  19.414  21.019  1.00  0.00           O1-
ATOM   2957  H   ASP   234       4.250  17.871  17.790  1.00  0.00           H  
ATOM   2958  HA  ASP   234       4.638  20.475  16.762  1.00  0.00           H  
ATOM   2959  HB2 ASP   234       3.292  20.392  18.714  1.00  0.00           H  
ATOM   2960  HB3 ASP   234       4.764  21.102  19.259  1.00  0.00           H  
ATOM   2961  N   ASN   235       7.299  19.018  18.036  1.00  0.00           N  
ATOM   2962  CA  ASN   235       8.761  18.978  18.145  1.00  0.00           C  
ATOM   2963  C   ASN   235       9.426  18.575  16.804  1.00  0.00           C  
ATOM   2964  O   ASN   235      10.573  18.134  16.824  1.00  0.00           O  
ATOM   2965  CB  ASN   235       9.115  17.995  19.295  1.00  0.00           C  
ATOM   2966  CG  ASN   235       9.130  18.593  20.706  1.00  0.00           C  
ATOM   2967  ND2 ASN   235       8.028  19.194  21.156  1.00  0.00           N  
ATOM   2968  OD1 ASN   235      10.135  18.483  21.405  1.00  0.00           O  
ATOM   2969  H   ASN   235       6.836  18.140  18.228  1.00  0.00           H  
ATOM   2970  HA  ASN   235       9.077  19.983  18.428  1.00  0.00           H  
ATOM   2971  HB2 ASN   235      10.120  17.606  19.155  1.00  0.00           H  
ATOM   2972  HB3 ASN   235       8.457  17.128  19.279  1.00  0.00           H  
ATOM   2973 HD21 ASN   235       7.185  19.247  20.598  1.00  0.00           H  
ATOM   2974 HD22 ASN   235       8.016  19.592  22.083  1.00  0.00           H  
ATOM   2975  N   ALA   236       8.735  18.743  15.664  1.00  0.00           N  
ATOM   2976  CA  ALA   236       9.252  18.431  14.330  1.00  0.00           C  
ATOM   2977  C   ALA   236       8.933  19.548  13.327  1.00  0.00           C  
ATOM   2978  O   ALA   236       8.068  20.387  13.583  1.00  0.00           O  
ATOM   2979  CB  ALA   236       8.685  17.075  13.875  1.00  0.00           C  
ATOM   2980  H   ALA   236       7.800  19.127  15.693  1.00  0.00           H  
ATOM   2981  HA  ALA   236      10.339  18.362  14.366  1.00  0.00           H  
ATOM   2982  HB1 ALA   236       7.598  17.099  13.801  1.00  0.00           H  
ATOM   2983  HB2 ALA   236       8.953  16.285  14.577  1.00  0.00           H  
ATOM   2984  HB3 ALA   236       9.077  16.787  12.899  1.00  0.00           H  
ATOM   2985  N   LEU   237       9.663  19.532  12.200  1.00  0.00           N  
ATOM   2986  CA  LEU   237       9.585  20.528  11.133  1.00  0.00           C  
ATOM   2987  C   LEU   237       9.941  19.878   9.787  1.00  0.00           C  
ATOM   2988  O   LEU   237      10.809  19.005   9.739  1.00  0.00           O  
ATOM   2989  CB  LEU   237      10.527  21.707  11.486  1.00  0.00           C  
ATOM   2990  CG  LEU   237      10.540  22.904  10.506  1.00  0.00           C  
ATOM   2991  CD1 LEU   237       9.173  23.613  10.429  1.00  0.00           C  
ATOM   2992  CD2 LEU   237      11.690  23.879  10.838  1.00  0.00           C  
ATOM   2993  H   LEU   237      10.349  18.800  12.063  1.00  0.00           H  
ATOM   2994  HA  LEU   237       8.557  20.889  11.067  1.00  0.00           H  
ATOM   2995  HB2 LEU   237      11.540  21.312  11.577  1.00  0.00           H  
ATOM   2996  HB3 LEU   237      10.261  22.086  12.472  1.00  0.00           H  
ATOM   2997  HG  LEU   237      10.759  22.520   9.512  1.00  0.00           H  
ATOM   2998 HD11 LEU   237       8.489  23.270  11.205  1.00  0.00           H  
ATOM   2999 HD12 LEU   237       8.696  23.424   9.467  1.00  0.00           H  
ATOM   3000 HD13 LEU   237       9.256  24.695  10.534  1.00  0.00           H  
ATOM   3001 HD21 LEU   237      11.340  24.791  11.321  1.00  0.00           H  
ATOM   3002 HD22 LEU   237      12.223  24.173   9.933  1.00  0.00           H  
ATOM   3003 HD23 LEU   237      12.425  23.432  11.506  1.00  0.00           H  
ATOM   3004  N   GLN   238       9.284  20.358   8.721  1.00  0.00           N  
ATOM   3005  CA  GLN   238       9.512  19.960   7.332  1.00  0.00           C  
ATOM   3006  C   GLN   238       9.917  21.226   6.556  1.00  0.00           C  
ATOM   3007  O   GLN   238       9.338  22.291   6.777  1.00  0.00           O  
ATOM   3008  CB  GLN   238       8.198  19.329   6.799  1.00  0.00           C  
ATOM   3009  CG  GLN   238       8.324  18.403   5.567  1.00  0.00           C  
ATOM   3010  CD  GLN   238       8.621  19.104   4.237  1.00  0.00           C  
ATOM   3011  OE1 GLN   238       8.084  20.173   3.953  1.00  0.00           O  
ATOM   3012  NE2 GLN   238       9.457  18.489   3.400  1.00  0.00           N  
ATOM   3013  H   GLN   238       8.606  21.095   8.849  1.00  0.00           H  
ATOM   3014  HA  GLN   238      10.317  19.227   7.275  1.00  0.00           H  
ATOM   3015  HB2 GLN   238       7.453  20.105   6.611  1.00  0.00           H  
ATOM   3016  HB3 GLN   238       7.770  18.718   7.595  1.00  0.00           H  
ATOM   3017  HG2 GLN   238       7.381  17.873   5.435  1.00  0.00           H  
ATOM   3018  HG3 GLN   238       9.069  17.631   5.765  1.00  0.00           H  
ATOM   3019 HE21 GLN   238       9.892  17.616   3.663  1.00  0.00           H  
ATOM   3020 HE22 GLN   238       9.673  18.904   2.505  1.00  0.00           H  
ATOM   3021  N   PHE   239      10.888  21.077   5.642  1.00  0.00           N  
ATOM   3022  CA  PHE   239      11.355  22.129   4.735  1.00  0.00           C  
ATOM   3023  C   PHE   239      12.012  21.527   3.484  1.00  0.00           C  
ATOM   3024  O   PHE   239      12.241  20.317   3.434  1.00  0.00           O  
ATOM   3025  CB  PHE   239      12.253  23.156   5.471  1.00  0.00           C  
ATOM   3026  CG  PHE   239      13.471  22.600   6.190  1.00  0.00           C  
ATOM   3027  CD1 PHE   239      14.670  22.329   5.495  1.00  0.00           C  
ATOM   3028  CD2 PHE   239      13.362  22.215   7.542  1.00  0.00           C  
ATOM   3029  CE1 PHE   239      15.740  21.747   6.162  1.00  0.00           C  
ATOM   3030  CE2 PHE   239      14.443  21.640   8.191  1.00  0.00           C  
ATOM   3031  CZ  PHE   239      15.625  21.408   7.505  1.00  0.00           C  
ATOM   3032  H   PHE   239      11.306  20.167   5.501  1.00  0.00           H  
ATOM   3033  HA  PHE   239      10.473  22.660   4.369  1.00  0.00           H  
ATOM   3034  HB2 PHE   239      11.652  23.715   6.188  1.00  0.00           H  
ATOM   3035  HB3 PHE   239      12.608  23.904   4.761  1.00  0.00           H  
ATOM   3036  HD1 PHE   239      14.762  22.576   4.447  1.00  0.00           H  
ATOM   3037  HD2 PHE   239      12.441  22.375   8.077  1.00  0.00           H  
ATOM   3038  HE1 PHE   239      16.660  21.550   5.632  1.00  0.00           H  
ATOM   3039  HE2 PHE   239      14.362  21.371   9.232  1.00  0.00           H  
ATOM   3040  HZ  PHE   239      16.452  20.954   8.026  1.00  0.00           H  
ATOM   3041  N   ARG   240      12.289  22.391   2.492  1.00  0.00           N  
ATOM   3042  CA  ARG   240      12.832  21.992   1.197  1.00  0.00           C  
ATOM   3043  C   ARG   240      13.943  22.967   0.772  1.00  0.00           C  
ATOM   3044  O   ARG   240      13.653  24.136   0.521  1.00  0.00           O  
ATOM   3045  CB  ARG   240      11.678  21.906   0.172  1.00  0.00           C  
ATOM   3046  CG  ARG   240      12.020  21.041  -1.047  1.00  0.00           C  
ATOM   3047  CD  ARG   240      10.893  20.953  -2.081  1.00  0.00           C  
ATOM   3048  NE  ARG   240      11.074  19.753  -2.905  1.00  0.00           N  
ATOM   3049  CZ  ARG   240      12.006  19.543  -3.847  1.00  0.00           C  
ATOM   3050  NH1 ARG   240      12.812  20.524  -4.277  1.00  0.00           N  
ATOM   3051  NH2 ARG   240      12.136  18.314  -4.355  1.00  0.00           N1+
ATOM   3052  H   ARG   240      12.087  23.374   2.602  1.00  0.00           H  
ATOM   3053  HA  ARG   240      13.282  21.005   1.293  1.00  0.00           H  
ATOM   3054  HB2 ARG   240      11.354  22.901  -0.138  1.00  0.00           H  
ATOM   3055  HB3 ARG   240      10.813  21.447   0.654  1.00  0.00           H  
ATOM   3056  HG2 ARG   240      12.321  20.041  -0.744  1.00  0.00           H  
ATOM   3057  HG3 ARG   240      12.887  21.494  -1.530  1.00  0.00           H  
ATOM   3058  HD2 ARG   240      10.942  21.801  -2.765  1.00  0.00           H  
ATOM   3059  HD3 ARG   240       9.909  20.984  -1.610  1.00  0.00           H  
ATOM   3060  HE  ARG   240      10.575  18.942  -2.553  1.00  0.00           H  
ATOM   3061 HH11 ARG   240      12.716  21.454  -3.898  1.00  0.00           H  
ATOM   3062 HH12 ARG   240      13.518  20.336  -4.973  1.00  0.00           H  
ATOM   3063 HH21 ARG   240      12.844  18.116  -5.047  1.00  0.00           H  
ATOM   3064 HH22 ARG   240      11.582  17.555  -3.980  1.00  0.00           H  
ATOM   3065  N   LEU   241      15.188  22.466   0.715  1.00  0.00           N  
ATOM   3066  CA  LEU   241      16.401  23.214   0.366  1.00  0.00           C  
ATOM   3067  C   LEU   241      17.365  22.305  -0.419  1.00  0.00           C  
ATOM   3068  O   LEU   241      17.350  21.087  -0.239  1.00  0.00           O  
ATOM   3069  CB  LEU   241      17.106  23.721   1.651  1.00  0.00           C  
ATOM   3070  CG  LEU   241      16.370  24.803   2.470  1.00  0.00           C  
ATOM   3071  CD1 LEU   241      17.055  25.007   3.837  1.00  0.00           C  
ATOM   3072  CD2 LEU   241      16.216  26.127   1.689  1.00  0.00           C  
ATOM   3073  H   LEU   241      15.326  21.478   0.885  1.00  0.00           H  
ATOM   3074  HA  LEU   241      16.142  24.056  -0.278  1.00  0.00           H  
ATOM   3075  HB2 LEU   241      18.079  24.133   1.385  1.00  0.00           H  
ATOM   3076  HB3 LEU   241      17.313  22.867   2.296  1.00  0.00           H  
ATOM   3077  HG  LEU   241      15.370  24.434   2.695  1.00  0.00           H  
ATOM   3078 HD11 LEU   241      17.558  25.970   3.915  1.00  0.00           H  
ATOM   3079 HD12 LEU   241      17.809  24.246   4.040  1.00  0.00           H  
ATOM   3080 HD13 LEU   241      16.322  24.953   4.643  1.00  0.00           H  
ATOM   3081 HD21 LEU   241      16.798  26.129   0.766  1.00  0.00           H  
ATOM   3082 HD22 LEU   241      16.536  26.997   2.263  1.00  0.00           H  
ATOM   3083 HD23 LEU   241      15.175  26.296   1.417  1.00  0.00           H  
ATOM   3084  N   TYR   242      18.233  22.914  -1.246  1.00  0.00           N  
ATOM   3085  CA  TYR   242      19.315  22.250  -1.999  1.00  0.00           C  
ATOM   3086  C   TYR   242      18.807  21.173  -2.989  1.00  0.00           C  
ATOM   3087  O   TYR   242      19.479  20.163  -3.202  1.00  0.00           O  
ATOM   3088  CB  TYR   242      20.406  21.706  -1.036  1.00  0.00           C  
ATOM   3089  CG  TYR   242      20.900  22.713  -0.011  1.00  0.00           C  
ATOM   3090  CD1 TYR   242      20.418  22.672   1.315  1.00  0.00           C  
ATOM   3091  CD2 TYR   242      21.810  23.720  -0.391  1.00  0.00           C  
ATOM   3092  CE1 TYR   242      20.807  23.657   2.241  1.00  0.00           C  
ATOM   3093  CE2 TYR   242      22.214  24.694   0.542  1.00  0.00           C  
ATOM   3094  CZ  TYR   242      21.702  24.671   1.855  1.00  0.00           C  
ATOM   3095  OH  TYR   242      22.057  25.641   2.745  1.00  0.00           O  
ATOM   3096  H   TYR   242      18.207  23.922  -1.324  1.00  0.00           H  
ATOM   3097  HA  TYR   242      19.775  23.026  -2.613  1.00  0.00           H  
ATOM   3098  HB2 TYR   242      21.265  21.346  -1.603  1.00  0.00           H  
ATOM   3099  HB3 TYR   242      20.027  20.840  -0.495  1.00  0.00           H  
ATOM   3100  HD1 TYR   242      19.718  21.910   1.621  1.00  0.00           H  
ATOM   3101  HD2 TYR   242      22.185  23.760  -1.403  1.00  0.00           H  
ATOM   3102  HE1 TYR   242      20.409  23.639   3.245  1.00  0.00           H  
ATOM   3103  HE2 TYR   242      22.902  25.470   0.241  1.00  0.00           H  
ATOM   3104  HH  TYR   242      22.334  26.447   2.293  1.00  0.00           H  
ATOM   3105  N   GLY   243      17.605  21.405  -3.549  1.00  0.00           N  
ATOM   3106  CA  GLY   243      16.902  20.506  -4.466  1.00  0.00           C  
ATOM   3107  C   GLY   243      16.176  19.348  -3.756  1.00  0.00           C  
ATOM   3108  O   GLY   243      15.500  18.578  -4.439  1.00  0.00           O  
ATOM   3109  H   GLY   243      17.124  22.260  -3.307  1.00  0.00           H  
ATOM   3110  HA2 GLY   243      17.601  20.096  -5.197  1.00  0.00           H  
ATOM   3111  HA3 GLY   243      16.169  21.089  -5.024  1.00  0.00           H  
ATOM   3112  N   LYS   244      16.305  19.216  -2.424  1.00  0.00           N  
ATOM   3113  CA  LYS   244      15.822  18.084  -1.632  1.00  0.00           C  
ATOM   3114  C   LYS   244      14.782  18.503  -0.589  1.00  0.00           C  
ATOM   3115  O   LYS   244      14.793  19.641  -0.128  1.00  0.00           O  
ATOM   3116  CB  LYS   244      17.006  17.474  -0.868  1.00  0.00           C  
ATOM   3117  CG  LYS   244      18.053  16.762  -1.736  1.00  0.00           C  
ATOM   3118  CD  LYS   244      19.300  16.465  -0.901  1.00  0.00           C  
ATOM   3119  CE  LYS   244      20.234  17.674  -0.800  1.00  0.00           C  
ATOM   3120  NZ  LYS   244      21.130  17.539   0.354  1.00  0.00           N1+
ATOM   3121  H   LYS   244      16.828  19.911  -1.907  1.00  0.00           H  
ATOM   3122  HA  LYS   244      15.385  17.331  -2.283  1.00  0.00           H  
ATOM   3123  HB2 LYS   244      16.643  16.742  -0.144  1.00  0.00           H  
ATOM   3124  HB3 LYS   244      17.475  18.260  -0.275  1.00  0.00           H  
ATOM   3125  HG2 LYS   244      18.318  17.357  -2.610  1.00  0.00           H  
ATOM   3126  HG3 LYS   244      17.639  15.827  -2.111  1.00  0.00           H  
ATOM   3127  HD2 LYS   244      19.824  15.600  -1.300  1.00  0.00           H  
ATOM   3128  HD3 LYS   244      18.988  16.182   0.105  1.00  0.00           H  
ATOM   3129  HE2 LYS   244      19.667  18.594  -0.679  1.00  0.00           H  
ATOM   3130  HE3 LYS   244      20.821  17.791  -1.709  1.00  0.00           H  
ATOM   3131  HZ1 LYS   244      21.680  16.696   0.254  1.00  0.00           H  
ATOM   3132  HZ2 LYS   244      21.741  18.342   0.388  1.00  0.00           H  
ATOM   3133  HZ3 LYS   244      20.580  17.498   1.200  1.00  0.00           H  
ATOM   3134  N   ASP   245      13.961  17.524  -0.191  1.00  0.00           N  
ATOM   3135  CA  ASP   245      13.001  17.573   0.912  1.00  0.00           C  
ATOM   3136  C   ASP   245      13.641  16.962   2.170  1.00  0.00           C  
ATOM   3137  O   ASP   245      14.421  16.015   2.059  1.00  0.00           O  
ATOM   3138  CB  ASP   245      11.681  16.821   0.595  1.00  0.00           C  
ATOM   3139  CG  ASP   245      11.153  17.004  -0.831  1.00  0.00           C  
ATOM   3140  OD1 ASP   245      11.693  16.336  -1.740  1.00  0.00           O  
ATOM   3141  OD2 ASP   245      10.194  17.791  -0.993  1.00  0.00           O1-
ATOM   3142  H   ASP   245      14.054  16.616  -0.630  1.00  0.00           H  
ATOM   3143  HA  ASP   245      12.752  18.614   1.127  1.00  0.00           H  
ATOM   3144  HB2 ASP   245      10.900  17.137   1.288  1.00  0.00           H  
ATOM   3145  HB3 ASP   245      11.774  15.748   0.773  1.00  0.00           H  
ATOM   3146  N   TYR   246      13.274  17.502   3.344  1.00  0.00           N  
ATOM   3147  CA  TYR   246      13.736  17.035   4.653  1.00  0.00           C  
ATOM   3148  C   TYR   246      12.562  16.976   5.631  1.00  0.00           C  
ATOM   3149  O   TYR   246      11.648  17.795   5.541  1.00  0.00           O  
ATOM   3150  CB  TYR   246      14.786  18.003   5.244  1.00  0.00           C  
ATOM   3151  CG  TYR   246      15.957  18.328   4.344  1.00  0.00           C  
ATOM   3152  CD1 TYR   246      17.096  17.497   4.305  1.00  0.00           C  
ATOM   3153  CD2 TYR   246      15.897  19.480   3.538  1.00  0.00           C  
ATOM   3154  CE1 TYR   246      18.173  17.820   3.454  1.00  0.00           C  
ATOM   3155  CE2 TYR   246      16.972  19.804   2.701  1.00  0.00           C  
ATOM   3156  CZ  TYR   246      18.107  18.975   2.650  1.00  0.00           C  
ATOM   3157  OH  TYR   246      19.133  19.298   1.815  1.00  0.00           O  
ATOM   3158  H   TYR   246      12.638  18.289   3.359  1.00  0.00           H  
ATOM   3159  HA  TYR   246      14.170  16.036   4.575  1.00  0.00           H  
ATOM   3160  HB2 TYR   246      15.177  17.601   6.181  1.00  0.00           H  
ATOM   3161  HB3 TYR   246      14.310  18.948   5.512  1.00  0.00           H  
ATOM   3162  HD1 TYR   246      17.146  16.611   4.921  1.00  0.00           H  
ATOM   3163  HD2 TYR   246      15.025  20.118   3.558  1.00  0.00           H  
ATOM   3164  HE1 TYR   246      19.044  17.182   3.421  1.00  0.00           H  
ATOM   3165  HE2 TYR   246      16.913  20.694   2.103  1.00  0.00           H  
ATOM   3166  HH  TYR   246      18.929  20.077   1.289  1.00  0.00           H  
ATOM   3167  N   ASN   247      12.686  16.075   6.613  1.00  0.00           N  
ATOM   3168  CA  ASN   247      11.947  16.143   7.866  1.00  0.00           C  
ATOM   3169  C   ASN   247      12.972  15.974   8.995  1.00  0.00           C  
ATOM   3170  O   ASN   247      13.759  15.026   8.969  1.00  0.00           O  
ATOM   3171  CB  ASN   247      10.845  15.063   7.931  1.00  0.00           C  
ATOM   3172  CG  ASN   247       9.794  15.377   9.001  1.00  0.00           C  
ATOM   3173  OD1 ASN   247       9.000  16.301   8.842  1.00  0.00           O  
ATOM   3174  ND2 ASN   247       9.788  14.614  10.096  1.00  0.00           N  
ATOM   3175  H   ASN   247      13.467  15.436   6.607  1.00  0.00           H  
ATOM   3176  HA  ASN   247      11.497  17.128   8.007  1.00  0.00           H  
ATOM   3177  HB2 ASN   247      11.264  14.064   8.064  1.00  0.00           H  
ATOM   3178  HB3 ASN   247      10.311  15.041   6.980  1.00  0.00           H  
ATOM   3179 HD21 ASN   247       9.115  14.788  10.827  1.00  0.00           H  
ATOM   3180 HD22 ASN   247      10.460  13.864  10.210  1.00  0.00           H  
ATOM   3181  N   VAL   248      12.936  16.905   9.954  1.00  0.00           N  
ATOM   3182  CA  VAL   248      13.798  16.918  11.129  1.00  0.00           C  
ATOM   3183  C   VAL   248      12.931  16.928  12.395  1.00  0.00           C  
ATOM   3184  O   VAL   248      11.805  17.428  12.378  1.00  0.00           O  
ATOM   3185  CB  VAL   248      14.706  18.190  11.162  1.00  0.00           C  
ATOM   3186  CG1 VAL   248      15.670  18.243   9.967  1.00  0.00           C  
ATOM   3187  CG2 VAL   248      13.977  19.541  11.330  1.00  0.00           C  
ATOM   3188  H   VAL   248      12.245  17.644   9.910  1.00  0.00           H  
ATOM   3189  HA  VAL   248      14.428  16.028  11.160  1.00  0.00           H  
ATOM   3190  HB  VAL   248      15.355  18.092  12.033  1.00  0.00           H  
ATOM   3191 HG11 VAL   248      15.139  18.338   9.019  1.00  0.00           H  
ATOM   3192 HG12 VAL   248      16.270  17.338   9.929  1.00  0.00           H  
ATOM   3193 HG13 VAL   248      16.358  19.086  10.048  1.00  0.00           H  
ATOM   3194 HG21 VAL   248      13.270  19.713  10.520  1.00  0.00           H  
ATOM   3195 HG22 VAL   248      14.688  20.367  11.331  1.00  0.00           H  
ATOM   3196 HG23 VAL   248      13.429  19.610  12.270  1.00  0.00           H  
ATOM   3197  N   TYR   249      13.531  16.458  13.496  1.00  0.00           N  
ATOM   3198  CA  TYR   249      13.199  16.918  14.838  1.00  0.00           C  
ATOM   3199  C   TYR   249      13.856  18.287  15.055  1.00  0.00           C  
ATOM   3200  O   TYR   249      14.984  18.488  14.609  1.00  0.00           O  
ATOM   3201  CB  TYR   249      13.674  15.867  15.857  1.00  0.00           C  
ATOM   3202  CG  TYR   249      13.732  16.299  17.315  1.00  0.00           C  
ATOM   3203  CD1 TYR   249      12.595  16.191  18.141  1.00  0.00           C  
ATOM   3204  CD2 TYR   249      14.936  16.795  17.855  1.00  0.00           C  
ATOM   3205  CE1 TYR   249      12.667  16.556  19.500  1.00  0.00           C  
ATOM   3206  CE2 TYR   249      15.005  17.159  19.211  1.00  0.00           C  
ATOM   3207  CZ  TYR   249      13.873  17.042  20.037  1.00  0.00           C  
ATOM   3208  OH  TYR   249      13.953  17.386  21.354  1.00  0.00           O  
ATOM   3209  H   TYR   249      14.453  16.048  13.407  1.00  0.00           H  
ATOM   3210  HA  TYR   249      12.117  17.014  14.932  1.00  0.00           H  
ATOM   3211  HB2 TYR   249      14.672  15.514  15.586  1.00  0.00           H  
ATOM   3212  HB3 TYR   249      13.015  15.006  15.771  1.00  0.00           H  
ATOM   3213  HD1 TYR   249      11.667  15.813  17.738  1.00  0.00           H  
ATOM   3214  HD2 TYR   249      15.811  16.894  17.230  1.00  0.00           H  
ATOM   3215  HE1 TYR   249      11.798  16.452  20.132  1.00  0.00           H  
ATOM   3216  HE2 TYR   249      15.936  17.511  19.620  1.00  0.00           H  
ATOM   3217  HH  TYR   249      13.164  17.142  21.849  1.00  0.00           H  
ATOM   3218  N   THR   250      13.155  19.180  15.761  1.00  0.00           N  
ATOM   3219  CA  THR   250      13.678  20.472  16.175  1.00  0.00           C  
ATOM   3220  C   THR   250      12.923  20.932  17.428  1.00  0.00           C  
ATOM   3221  O   THR   250      11.694  20.868  17.457  1.00  0.00           O  
ATOM   3222  CB  THR   250      13.600  21.545  15.049  1.00  0.00           C  
ATOM   3223  OG1 THR   250      14.160  22.769  15.483  1.00  0.00           O  
ATOM   3224  CG2 THR   250      12.186  21.864  14.539  1.00  0.00           C  
ATOM   3225  H   THR   250      12.236  18.940  16.114  1.00  0.00           H  
ATOM   3226  HA  THR   250      14.725  20.340  16.447  1.00  0.00           H  
ATOM   3227  HB  THR   250      14.195  21.208  14.202  1.00  0.00           H  
ATOM   3228 HG21 THR   250      11.551  22.303  15.308  1.00  0.00           H  
ATOM   3229 HG22 THR   250      11.690  20.966  14.170  1.00  0.00           H  
ATOM   3230 HG23 THR   250      12.233  22.581  13.721  1.00  0.00           H  
ATOM   3231  HG1 THR   250      15.110  22.643  15.582  1.00  0.00           H  
ATOM   3232  N   HIS   251      13.670  21.384  18.442  1.00  0.00           N  
ATOM   3233  CA  HIS   251      13.106  21.918  19.674  1.00  0.00           C  
ATOM   3234  C   HIS   251      14.096  22.859  20.369  1.00  0.00           C  
ATOM   3235  O   HIS   251      15.293  22.844  20.080  1.00  0.00           O  
ATOM   3236  CB  HIS   251      12.622  20.776  20.598  1.00  0.00           C  
ATOM   3237  CG  HIS   251      11.707  21.252  21.701  1.00  0.00           C  
ATOM   3238  ND1 HIS   251      10.530  21.965  21.447  1.00  0.00           N  
ATOM   3239  CD2 HIS   251      11.878  21.156  23.064  1.00  0.00           C  
ATOM   3240  CE1 HIS   251      10.048  22.269  22.644  1.00  0.00           C  
ATOM   3241  NE2 HIS   251      10.809  21.818  23.640  1.00  0.00           N  
ATOM   3242  H   HIS   251      14.680  21.389  18.372  1.00  0.00           H  
ATOM   3243  HA  HIS   251      12.244  22.526  19.396  1.00  0.00           H  
ATOM   3244  HB2 HIS   251      13.473  20.253  21.035  1.00  0.00           H  
ATOM   3245  HB3 HIS   251      12.069  20.028  20.029  1.00  0.00           H  
ATOM   3246  HD2 HIS   251      12.660  20.704  23.649  1.00  0.00           H  
ATOM   3247  HE2 HIS   251      10.640  21.943  24.628  1.00  0.00           H  
ATOM   3248  HE1 HIS   251       9.137  22.830  22.795  1.00  0.00           H  
ATOM   3249  N   SER   252      13.534  23.658  21.283  1.00  0.00           N  
ATOM   3250  CA  SER   252      14.218  24.637  22.108  1.00  0.00           C  
ATOM   3251  C   SER   252      13.686  24.565  23.541  1.00  0.00           C  
ATOM   3252  O   SER   252      12.480  24.694  23.757  1.00  0.00           O  
ATOM   3253  CB  SER   252      14.015  26.026  21.490  1.00  0.00           C  
ATOM   3254  OG  SER   252      12.650  26.398  21.405  1.00  0.00           O  
ATOM   3255  H   SER   252      12.538  23.593  21.439  1.00  0.00           H  
ATOM   3256  HA  SER   252      15.287  24.420  22.124  1.00  0.00           H  
ATOM   3257  HB2 SER   252      14.456  26.041  20.496  1.00  0.00           H  
ATOM   3258  HB3 SER   252      14.534  26.777  22.086  1.00  0.00           H  
ATOM   3259  HG  SER   252      12.264  26.339  22.284  1.00  0.00           H  
ATOM   3260  N   PHE   253      14.613  24.409  24.492  1.00  0.00           N  
ATOM   3261  CA  PHE   253      14.327  24.425  25.919  1.00  0.00           C  
ATOM   3262  C   PHE   253      14.702  25.809  26.459  1.00  0.00           C  
ATOM   3263  O   PHE   253      15.857  26.034  26.822  1.00  0.00           O  
ATOM   3264  CB  PHE   253      15.126  23.310  26.615  1.00  0.00           C  
ATOM   3265  CG  PHE   253      14.786  21.892  26.198  1.00  0.00           C  
ATOM   3266  CD1 PHE   253      13.760  21.192  26.864  1.00  0.00           C  
ATOM   3267  CD2 PHE   253      15.417  21.297  25.084  1.00  0.00           C  
ATOM   3268  CE1 PHE   253      13.454  19.895  26.485  1.00  0.00           C  
ATOM   3269  CE2 PHE   253      15.079  20.003  24.710  1.00  0.00           C  
ATOM   3270  CZ  PHE   253      14.110  19.302  25.415  1.00  0.00           C  
ATOM   3271  H   PHE   253      15.587  24.309  24.233  1.00  0.00           H  
ATOM   3272  HA  PHE   253      13.268  24.248  26.113  1.00  0.00           H  
ATOM   3273  HB2 PHE   253      14.979  23.381  27.693  1.00  0.00           H  
ATOM   3274  HB3 PHE   253      16.187  23.458  26.449  1.00  0.00           H  
ATOM   3275  HD1 PHE   253      13.241  21.644  27.697  1.00  0.00           H  
ATOM   3276  HD2 PHE   253      16.174  21.834  24.532  1.00  0.00           H  
ATOM   3277  HE1 PHE   253      12.702  19.351  27.032  1.00  0.00           H  
ATOM   3278  HE2 PHE   253      15.567  19.541  23.865  1.00  0.00           H  
ATOM   3279  HZ  PHE   253      13.849  18.299  25.114  1.00  0.00           H  
ATOM   3280  N   LEU   254      13.715  26.721  26.479  1.00  0.00           N  
ATOM   3281  CA  LEU   254      13.817  28.040  27.110  1.00  0.00           C  
ATOM   3282  C   LEU   254      14.019  27.893  28.629  1.00  0.00           C  
ATOM   3283  O   LEU   254      13.439  26.987  29.226  1.00  0.00           O  
ATOM   3284  CB  LEU   254      12.563  28.867  26.738  1.00  0.00           C  
ATOM   3285  CG  LEU   254      12.477  30.296  27.330  1.00  0.00           C  
ATOM   3286  CD1 LEU   254      13.653  31.198  26.905  1.00  0.00           C  
ATOM   3287  CD2 LEU   254      11.133  30.945  26.968  1.00  0.00           C  
ATOM   3288  H   LEU   254      12.799  26.463  26.142  1.00  0.00           H  
ATOM   3289  HA  LEU   254      14.697  28.533  26.696  1.00  0.00           H  
ATOM   3290  HB2 LEU   254      11.677  28.313  27.053  1.00  0.00           H  
ATOM   3291  HB3 LEU   254      12.499  28.935  25.651  1.00  0.00           H  
ATOM   3292  HG  LEU   254      12.493  30.225  28.418  1.00  0.00           H  
ATOM   3293 HD11 LEU   254      14.261  30.745  26.124  1.00  0.00           H  
ATOM   3294 HD12 LEU   254      14.304  31.411  27.752  1.00  0.00           H  
ATOM   3295 HD13 LEU   254      13.312  32.158  26.522  1.00  0.00           H  
ATOM   3296 HD21 LEU   254      10.941  30.894  25.897  1.00  0.00           H  
ATOM   3297 HD22 LEU   254      11.100  31.995  27.264  1.00  0.00           H  
ATOM   3298 HD23 LEU   254      10.311  30.440  27.476  1.00  0.00           H  
ATOM   3299  N   CYS   255      14.870  28.770  29.185  1.00  0.00           N  
ATOM   3300  CA  CYS   255      15.426  28.788  30.545  1.00  0.00           C  
ATOM   3301  C   CYS   255      16.646  27.881  30.748  1.00  0.00           C  
ATOM   3302  O   CYS   255      17.368  28.095  31.720  1.00  0.00           O  
ATOM   3303  CB  CYS   255      14.365  28.544  31.637  1.00  0.00           C  
ATOM   3304  SG  CYS   255      13.178  29.889  31.773  1.00  0.00           S  
ATOM   3305  H   CYS   255      15.282  29.467  28.577  1.00  0.00           H  
ATOM   3306  HA  CYS   255      15.804  29.803  30.673  1.00  0.00           H  
ATOM   3307  HB2 CYS   255      14.846  28.454  32.610  1.00  0.00           H  
ATOM   3308  HB3 CYS   255      13.834  27.603  31.512  1.00  0.00           H  
ATOM   3309  N   TYR   256      16.875  26.914  29.847  1.00  0.00           N  
ATOM   3310  CA  TYR   256      17.964  25.940  29.942  1.00  0.00           C  
ATOM   3311  C   TYR   256      19.218  26.345  29.138  1.00  0.00           C  
ATOM   3312  O   TYR   256      20.070  25.496  28.875  1.00  0.00           O  
ATOM   3313  CB  TYR   256      17.410  24.533  29.648  1.00  0.00           C  
ATOM   3314  CG  TYR   256      16.485  24.028  30.743  1.00  0.00           C  
ATOM   3315  CD1 TYR   256      17.020  23.333  31.846  1.00  0.00           C  
ATOM   3316  CD2 TYR   256      15.096  24.266  30.682  1.00  0.00           C  
ATOM   3317  CE1 TYR   256      16.176  22.850  32.862  1.00  0.00           C  
ATOM   3318  CE2 TYR   256      14.253  23.807  31.713  1.00  0.00           C  
ATOM   3319  CZ  TYR   256      14.793  23.090  32.799  1.00  0.00           C  
ATOM   3320  OH  TYR   256      13.979  22.621  33.787  1.00  0.00           O  
ATOM   3321  H   TYR   256      16.249  26.804  29.061  1.00  0.00           H  
ATOM   3322  HA  TYR   256      18.309  25.905  30.976  1.00  0.00           H  
ATOM   3323  HB2 TYR   256      18.219  23.808  29.547  1.00  0.00           H  
ATOM   3324  HB3 TYR   256      16.881  24.519  28.697  1.00  0.00           H  
ATOM   3325  HD1 TYR   256      18.080  23.155  31.918  1.00  0.00           H  
ATOM   3326  HD2 TYR   256      14.675  24.803  29.845  1.00  0.00           H  
ATOM   3327  HE1 TYR   256      16.598  22.295  33.685  1.00  0.00           H  
ATOM   3328  HE2 TYR   256      13.190  23.995  31.661  1.00  0.00           H  
ATOM   3329  HH  TYR   256      14.448  22.064  34.419  1.00  0.00           H  
ATOM   3330  N   GLY   257      19.357  27.652  28.856  1.00  0.00           N  
ATOM   3331  CA  GLY   257      20.634  28.293  28.544  1.00  0.00           C  
ATOM   3332  C   GLY   257      21.353  28.587  29.867  1.00  0.00           C  
ATOM   3333  O   GLY   257      20.694  28.819  30.879  1.00  0.00           O  
ATOM   3334  H   GLY   257      18.600  28.271  29.104  1.00  0.00           H  
ATOM   3335  HA2 GLY   257      20.451  29.234  28.035  1.00  0.00           H  
ATOM   3336  HA3 GLY   257      21.240  27.681  27.879  1.00  0.00           H  
ATOM   3337  N   LYS   258      22.697  28.574  29.859  1.00  0.00           N  
ATOM   3338  CA  LYS   258      23.538  28.556  31.064  1.00  0.00           C  
ATOM   3339  C   LYS   258      23.337  29.705  32.075  1.00  0.00           C  
ATOM   3340  O   LYS   258      23.399  29.436  33.272  1.00  0.00           O  
ATOM   3341  CB  LYS   258      25.026  28.387  30.690  1.00  0.00           C  
ATOM   3342  CG  LYS   258      25.611  29.488  29.780  1.00  0.00           C  
ATOM   3343  CD  LYS   258      27.127  29.704  29.958  1.00  0.00           C  
ATOM   3344  CE  LYS   258      27.514  30.815  30.954  1.00  0.00           C  
ATOM   3345  NZ  LYS   258      26.869  30.673  32.271  1.00  0.00           N1+
ATOM   3346  H   LYS   258      23.182  28.438  28.982  1.00  0.00           H  
ATOM   3347  HA  LYS   258      23.254  27.644  31.593  1.00  0.00           H  
ATOM   3348  HB2 LYS   258      25.177  27.418  30.211  1.00  0.00           H  
ATOM   3349  HB3 LYS   258      25.599  28.333  31.616  1.00  0.00           H  
ATOM   3350  HG2 LYS   258      25.093  30.439  29.903  1.00  0.00           H  
ATOM   3351  HG3 LYS   258      25.422  29.190  28.748  1.00  0.00           H  
ATOM   3352  HD2 LYS   258      27.562  29.950  28.990  1.00  0.00           H  
ATOM   3353  HD3 LYS   258      27.600  28.769  30.255  1.00  0.00           H  
ATOM   3354  HE2 LYS   258      27.241  31.786  30.547  1.00  0.00           H  
ATOM   3355  HE3 LYS   258      28.596  30.828  31.092  1.00  0.00           H  
ATOM   3356  HZ1 LYS   258      27.120  29.781  32.677  1.00  0.00           H  
ATOM   3357  HZ2 LYS   258      27.170  31.420  32.883  1.00  0.00           H  
ATOM   3358  HZ3 LYS   258      25.867  30.735  32.161  1.00  0.00           H  
ATOM   3359  N   ASP   259      23.097  30.943  31.609  1.00  0.00           N  
ATOM   3360  CA  ASP   259      22.904  32.115  32.478  1.00  0.00           C  
ATOM   3361  C   ASP   259      21.531  32.151  33.174  1.00  0.00           C  
ATOM   3362  O   ASP   259      21.441  32.724  34.258  1.00  0.00           O  
ATOM   3363  CB  ASP   259      23.200  33.459  31.772  1.00  0.00           C  
ATOM   3364  CG  ASP   259      24.583  33.511  31.120  1.00  0.00           C  
ATOM   3365  OD1 ASP   259      25.564  33.304  31.867  1.00  0.00           O  
ATOM   3366  OD2 ASP   259      24.647  33.809  29.908  1.00  0.00           O1-
ATOM   3367  H   ASP   259      23.036  31.106  30.614  1.00  0.00           H  
ATOM   3368  HA  ASP   259      23.634  32.031  33.287  1.00  0.00           H  
ATOM   3369  HB2 ASP   259      23.121  34.297  32.466  1.00  0.00           H  
ATOM   3370  HB3 ASP   259      22.449  33.648  31.005  1.00  0.00           H  
ATOM   3371  N   GLN   260      20.507  31.523  32.571  1.00  0.00           N  
ATOM   3372  CA  GLN   260      19.169  31.389  33.150  1.00  0.00           C  
ATOM   3373  C   GLN   260      18.999  30.099  33.963  1.00  0.00           C  
ATOM   3374  O   GLN   260      18.267  30.112  34.952  1.00  0.00           O  
ATOM   3375  CB  GLN   260      18.111  31.485  32.036  1.00  0.00           C  
ATOM   3376  CG  GLN   260      18.038  32.859  31.342  1.00  0.00           C  
ATOM   3377  CD  GLN   260      17.776  34.033  32.287  1.00  0.00           C  
ATOM   3378  OE1 GLN   260      16.883  33.972  33.127  1.00  0.00           O  
ATOM   3379  NE2 GLN   260      18.543  35.115  32.142  1.00  0.00           N  
ATOM   3380  H   GLN   260      20.658  31.079  31.675  1.00  0.00           H  
ATOM   3381  HA  GLN   260      19.003  32.200  33.858  1.00  0.00           H  
ATOM   3382  HB2 GLN   260      17.132  31.246  32.448  1.00  0.00           H  
ATOM   3383  HB3 GLN   260      18.306  30.719  31.283  1.00  0.00           H  
ATOM   3384  HG2 GLN   260      17.243  32.833  30.600  1.00  0.00           H  
ATOM   3385  HG3 GLN   260      18.962  33.048  30.801  1.00  0.00           H  
ATOM   3386 HE21 GLN   260      19.280  35.130  31.451  1.00  0.00           H  
ATOM   3387 HE22 GLN   260      18.401  35.915  32.740  1.00  0.00           H  
ATOM   3388  N   ALA   261      19.712  29.032  33.565  1.00  0.00           N  
ATOM   3389  CA  ALA   261      19.817  27.772  34.297  1.00  0.00           C  
ATOM   3390  C   ALA   261      20.638  27.906  35.588  1.00  0.00           C  
ATOM   3391  O   ALA   261      20.416  27.131  36.516  1.00  0.00           O  
ATOM   3392  CB  ALA   261      20.433  26.709  33.385  1.00  0.00           C  
ATOM   3393  H   ALA   261      20.260  29.094  32.716  1.00  0.00           H  
ATOM   3394  HA  ALA   261      18.811  27.451  34.567  1.00  0.00           H  
ATOM   3395  HB1 ALA   261      21.472  26.932  33.143  1.00  0.00           H  
ATOM   3396  HB2 ALA   261      19.884  26.627  32.448  1.00  0.00           H  
ATOM   3397  HB3 ALA   261      20.400  25.736  33.870  1.00  0.00           H  
ATOM   3398  N   LEU   262      21.530  28.911  35.637  1.00  0.00           N  
ATOM   3399  CA  LEU   262      22.205  29.379  36.842  1.00  0.00           C  
ATOM   3400  C   LEU   262      21.193  29.881  37.884  1.00  0.00           C  
ATOM   3401  O   LEU   262      21.269  29.446  39.029  1.00  0.00           O  
ATOM   3402  CB  LEU   262      23.258  30.445  36.455  1.00  0.00           C  
ATOM   3403  CG  LEU   262      23.944  31.187  37.621  1.00  0.00           C  
ATOM   3404  CD1 LEU   262      24.714  30.227  38.544  1.00  0.00           C  
ATOM   3405  CD2 LEU   262      24.847  32.323  37.113  1.00  0.00           C  
ATOM   3406  H   LEU   262      21.682  29.468  34.808  1.00  0.00           H  
ATOM   3407  HA  LEU   262      22.726  28.528  37.280  1.00  0.00           H  
ATOM   3408  HB2 LEU   262      22.778  31.190  35.823  1.00  0.00           H  
ATOM   3409  HB3 LEU   262      24.025  29.980  35.834  1.00  0.00           H  
ATOM   3410  HG  LEU   262      23.174  31.673  38.215  1.00  0.00           H  
ATOM   3411 HD11 LEU   262      25.485  29.686  37.995  1.00  0.00           H  
ATOM   3412 HD12 LEU   262      24.058  29.491  39.007  1.00  0.00           H  
ATOM   3413 HD13 LEU   262      25.196  30.775  39.352  1.00  0.00           H  
ATOM   3414 HD21 LEU   262      24.941  32.320  36.026  1.00  0.00           H  
ATOM   3415 HD22 LEU   262      25.853  32.249  37.525  1.00  0.00           H  
ATOM   3416 HD23 LEU   262      24.447  33.296  37.401  1.00  0.00           H  
ATOM   3417  N   TRP   263      20.242  30.737  37.464  1.00  0.00           N  
ATOM   3418  CA  TRP   263      19.187  31.249  38.339  1.00  0.00           C  
ATOM   3419  C   TRP   263      18.231  30.158  38.847  1.00  0.00           C  
ATOM   3420  O   TRP   263      17.853  30.236  40.014  1.00  0.00           O  
ATOM   3421  CB  TRP   263      18.430  32.429  37.695  1.00  0.00           C  
ATOM   3422  CG  TRP   263      19.269  33.564  37.181  1.00  0.00           C  
ATOM   3423  CD1 TRP   263      19.117  34.149  35.972  1.00  0.00           C  
ATOM   3424  CD2 TRP   263      20.358  34.291  37.836  1.00  0.00           C  
ATOM   3425  NE1 TRP   263      20.062  35.138  35.808  1.00  0.00           N  
ATOM   3426  CE2 TRP   263      20.864  35.266  36.922  1.00  0.00           C  
ATOM   3427  CE3 TRP   263      20.987  34.226  39.103  1.00  0.00           C  
ATOM   3428  CZ2 TRP   263      21.948  36.106  37.235  1.00  0.00           C  
ATOM   3429  CZ3 TRP   263      22.073  35.064  39.431  1.00  0.00           C  
ATOM   3430  CH2 TRP   263      22.558  35.999  38.498  1.00  0.00           C  
ATOM   3431  H   TRP   263      20.227  31.048  36.503  1.00  0.00           H  
ATOM   3432  HA  TRP   263      19.690  31.637  39.224  1.00  0.00           H  
ATOM   3433  HB2 TRP   263      17.714  32.846  38.404  1.00  0.00           H  
ATOM   3434  HB3 TRP   263      17.835  32.054  36.860  1.00  0.00           H  
ATOM   3435  HD1 TRP   263      18.369  33.861  35.251  1.00  0.00           H  
ATOM   3436  HE1 TRP   263      20.144  35.678  34.959  1.00  0.00           H  
ATOM   3437  HE3 TRP   263      20.634  33.521  39.838  1.00  0.00           H  
ATOM   3438  HZ2 TRP   263      22.305  36.828  36.516  1.00  0.00           H  
ATOM   3439  HZ3 TRP   263      22.535  34.987  40.405  1.00  0.00           H  
ATOM   3440  HH2 TRP   263      23.388  36.640  38.755  1.00  0.00           H  
ATOM   3441  N   GLN   264      17.911  29.142  38.017  1.00  0.00           N  
ATOM   3442  CA  GLN   264      17.155  27.948  38.431  1.00  0.00           C  
ATOM   3443  C   GLN   264      17.822  27.196  39.596  1.00  0.00           C  
ATOM   3444  O   GLN   264      17.131  26.792  40.529  1.00  0.00           O  
ATOM   3445  CB  GLN   264      16.978  26.947  37.266  1.00  0.00           C  
ATOM   3446  CG  GLN   264      16.121  27.423  36.084  1.00  0.00           C  
ATOM   3447  CD  GLN   264      15.825  26.264  35.126  1.00  0.00           C  
ATOM   3448  OE1 GLN   264      15.202  25.280  35.516  1.00  0.00           O  
ATOM   3449  NE2 GLN   264      16.258  26.364  33.870  1.00  0.00           N  
ATOM   3450  H   GLN   264      18.257  29.149  37.067  1.00  0.00           H  
ATOM   3451  HA  GLN   264      16.167  28.273  38.763  1.00  0.00           H  
ATOM   3452  HB2 GLN   264      16.525  26.040  37.671  1.00  0.00           H  
ATOM   3453  HB3 GLN   264      17.951  26.636  36.889  1.00  0.00           H  
ATOM   3454  HG2 GLN   264      16.608  28.241  35.555  1.00  0.00           H  
ATOM   3455  HG3 GLN   264      15.173  27.809  36.453  1.00  0.00           H  
ATOM   3456 HE21 GLN   264      16.084  25.612  33.218  1.00  0.00           H  
ATOM   3457 HE22 GLN   264      16.772  27.177  33.555  1.00  0.00           H  
ATOM   3458  N   LYS   265      19.150  27.026  39.496  1.00  0.00           N  
ATOM   3459  CA  LYS   265      19.975  26.251  40.418  1.00  0.00           C  
ATOM   3460  C   LYS   265      20.202  26.994  41.748  1.00  0.00           C  
ATOM   3461  O   LYS   265      20.141  26.363  42.803  1.00  0.00           O  
ATOM   3462  CB  LYS   265      21.300  25.903  39.698  1.00  0.00           C  
ATOM   3463  CG  LYS   265      21.899  24.531  40.052  1.00  0.00           C  
ATOM   3464  CD  LYS   265      23.199  24.560  40.861  1.00  0.00           C  
ATOM   3465  CE  LYS   265      22.989  24.898  42.338  1.00  0.00           C  
ATOM   3466  NZ  LYS   265      24.159  24.520  43.138  1.00  0.00           N1+
ATOM   3467  H   LYS   265      19.632  27.403  38.691  1.00  0.00           H  
ATOM   3468  HA  LYS   265      19.435  25.329  40.641  1.00  0.00           H  
ATOM   3469  HB2 LYS   265      22.032  26.708  39.772  1.00  0.00           H  
ATOM   3470  HB3 LYS   265      21.086  25.834  38.631  1.00  0.00           H  
ATOM   3471  HG2 LYS   265      22.094  23.994  39.124  1.00  0.00           H  
ATOM   3472  HG3 LYS   265      21.168  23.916  40.576  1.00  0.00           H  
ATOM   3473  HD2 LYS   265      23.898  25.271  40.420  1.00  0.00           H  
ATOM   3474  HD3 LYS   265      23.669  23.582  40.770  1.00  0.00           H  
ATOM   3475  HE2 LYS   265      22.135  24.340  42.722  1.00  0.00           H  
ATOM   3476  HE3 LYS   265      22.785  25.959  42.482  1.00  0.00           H  
ATOM   3477  HZ1 LYS   265      24.942  25.130  42.936  1.00  0.00           H  
ATOM   3478  HZ2 LYS   265      23.908  24.605  44.116  1.00  0.00           H  
ATOM   3479  HZ3 LYS   265      24.394  23.555  42.946  1.00  0.00           H  
ATOM   3480  N   LEU   266      20.419  28.319  41.673  1.00  0.00           N  
ATOM   3481  CA  LEU   266      20.568  29.215  42.824  1.00  0.00           C  
ATOM   3482  C   LEU   266      19.253  29.401  43.599  1.00  0.00           C  
ATOM   3483  O   LEU   266      19.298  29.423  44.827  1.00  0.00           O  
ATOM   3484  CB  LEU   266      21.104  30.584  42.355  1.00  0.00           C  
ATOM   3485  CG  LEU   266      22.548  30.578  41.814  1.00  0.00           C  
ATOM   3486  CD1 LEU   266      22.864  31.931  41.167  1.00  0.00           C  
ATOM   3487  CD2 LEU   266      23.582  30.228  42.888  1.00  0.00           C  
ATOM   3488  H   LEU   266      20.471  28.758  40.763  1.00  0.00           H  
ATOM   3489  HA  LEU   266      21.286  28.767  43.513  1.00  0.00           H  
ATOM   3490  HB2 LEU   266      21.041  31.305  43.173  1.00  0.00           H  
ATOM   3491  HB3 LEU   266      20.446  30.960  41.572  1.00  0.00           H  
ATOM   3492  HG  LEU   266      22.644  29.818  41.043  1.00  0.00           H  
ATOM   3493 HD11 LEU   266      22.544  32.761  41.798  1.00  0.00           H  
ATOM   3494 HD12 LEU   266      22.340  32.019  40.219  1.00  0.00           H  
ATOM   3495 HD13 LEU   266      23.927  32.052  40.963  1.00  0.00           H  
ATOM   3496 HD21 LEU   266      23.381  30.762  43.814  1.00  0.00           H  
ATOM   3497 HD22 LEU   266      24.597  30.467  42.573  1.00  0.00           H  
ATOM   3498 HD23 LEU   266      23.560  29.161  43.094  1.00  0.00           H  
ATOM   3499  N   ALA   267      18.117  29.501  42.883  1.00  0.00           N  
ATOM   3500  CA  ALA   267      16.772  29.574  43.464  1.00  0.00           C  
ATOM   3501  C   ALA   267      16.333  28.262  44.132  1.00  0.00           C  
ATOM   3502  O   ALA   267      15.580  28.309  45.104  1.00  0.00           O  
ATOM   3503  CB  ALA   267      15.761  29.998  42.389  1.00  0.00           C  
ATOM   3504  H   ALA   267      18.162  29.495  41.873  1.00  0.00           H  
ATOM   3505  HA  ALA   267      16.782  30.347  44.233  1.00  0.00           H  
ATOM   3506  HB1 ALA   267      15.713  29.275  41.573  1.00  0.00           H  
ATOM   3507  HB2 ALA   267      16.027  30.965  41.964  1.00  0.00           H  
ATOM   3508  HB3 ALA   267      14.758  30.095  42.807  1.00  0.00           H  
ATOM   3509  N   LYS   268      16.829  27.126  43.614  1.00  0.00           N  
ATOM   3510  CA  LYS   268      16.662  25.797  44.191  1.00  0.00           C  
ATOM   3511  C   LYS   268      17.424  25.637  45.523  1.00  0.00           C  
ATOM   3512  O   LYS   268      16.786  25.306  46.522  1.00  0.00           O  
ATOM   3513  CB  LYS   268      16.983  24.731  43.110  1.00  0.00           C  
ATOM   3514  CG  LYS   268      17.362  23.316  43.587  1.00  0.00           C  
ATOM   3515  CD  LYS   268      16.357  22.632  44.534  1.00  0.00           C  
ATOM   3516  CE  LYS   268      17.062  21.925  45.705  1.00  0.00           C  
ATOM   3517  NZ  LYS   268      16.128  21.075  46.459  1.00  0.00           N1+
ATOM   3518  H   LYS   268      17.416  27.178  42.794  1.00  0.00           H  
ATOM   3519  HA  LYS   268      15.600  25.692  44.423  1.00  0.00           H  
ATOM   3520  HB2 LYS   268      17.829  25.078  42.518  1.00  0.00           H  
ATOM   3521  HB3 LYS   268      16.150  24.676  42.409  1.00  0.00           H  
ATOM   3522  HG2 LYS   268      18.344  23.364  44.049  1.00  0.00           H  
ATOM   3523  HG3 LYS   268      17.505  22.683  42.710  1.00  0.00           H  
ATOM   3524  HD2 LYS   268      15.771  21.911  43.966  1.00  0.00           H  
ATOM   3525  HD3 LYS   268      15.629  23.344  44.920  1.00  0.00           H  
ATOM   3526  HE2 LYS   268      17.506  22.657  46.380  1.00  0.00           H  
ATOM   3527  HE3 LYS   268      17.879  21.298  45.348  1.00  0.00           H  
ATOM   3528  HZ1 LYS   268      15.768  20.355  45.837  1.00  0.00           H  
ATOM   3529  HZ2 LYS   268      16.613  20.636  47.227  1.00  0.00           H  
ATOM   3530  HZ3 LYS   268      15.362  21.632  46.810  1.00  0.00           H  
ATOM   3531  N   ASP   269      18.752  25.860  45.515  1.00  0.00           N  
ATOM   3532  CA  ASP   269      19.623  25.656  46.683  1.00  0.00           C  
ATOM   3533  C   ASP   269      19.544  26.733  47.779  1.00  0.00           C  
ATOM   3534  O   ASP   269      19.911  26.406  48.909  1.00  0.00           O  
ATOM   3535  CB  ASP   269      21.101  25.345  46.333  1.00  0.00           C  
ATOM   3536  CG  ASP   269      21.353  24.007  45.629  1.00  0.00           C  
ATOM   3537  OD1 ASP   269      20.395  23.227  45.440  1.00  0.00           O  
ATOM   3538  OD2 ASP   269      22.544  23.756  45.344  1.00  0.00           O1-
ATOM   3539  H   ASP   269      19.212  26.119  44.652  1.00  0.00           H  
ATOM   3540  HA  ASP   269      19.245  24.759  47.178  1.00  0.00           H  
ATOM   3541  HB2 ASP   269      21.700  25.335  47.245  1.00  0.00           H  
ATOM   3542  HB3 ASP   269      21.482  26.141  45.690  1.00  0.00           H  
ATOM   3543  N   ILE   270      19.067  27.961  47.489  1.00  0.00           N  
ATOM   3544  CA  ILE   270      18.827  28.969  48.532  1.00  0.00           C  
ATOM   3545  C   ILE   270      17.592  28.565  49.368  1.00  0.00           C  
ATOM   3546  O   ILE   270      16.567  28.199  48.792  1.00  0.00           O  
ATOM   3547  CB  ILE   270      18.653  30.414  47.957  1.00  0.00           C  
ATOM   3548  CG1 ILE   270      18.806  31.521  49.026  1.00  0.00           C  
ATOM   3549  CG2 ILE   270      17.336  30.644  47.190  1.00  0.00           C  
ATOM   3550  CD1 ILE   270      20.231  31.681  49.566  1.00  0.00           C  
ATOM   3551  H   ILE   270      18.789  28.199  46.547  1.00  0.00           H  
ATOM   3552  HA  ILE   270      19.700  28.965  49.185  1.00  0.00           H  
ATOM   3553  HB  ILE   270      19.458  30.561  47.236  1.00  0.00           H  
ATOM   3554 HG12 ILE   270      18.113  31.364  49.852  1.00  0.00           H  
ATOM   3555 HG13 ILE   270      18.527  32.478  48.584  1.00  0.00           H  
ATOM   3556 HG21 ILE   270      16.473  30.696  47.854  1.00  0.00           H  
ATOM   3557 HG22 ILE   270      17.159  29.841  46.480  1.00  0.00           H  
ATOM   3558 HG23 ILE   270      17.367  31.578  46.629  1.00  0.00           H  
ATOM   3559 HD11 ILE   270      20.597  30.779  50.054  1.00  0.00           H  
ATOM   3560 HD12 ILE   270      20.274  32.485  50.301  1.00  0.00           H  
ATOM   3561 HD13 ILE   270      20.918  31.929  48.759  1.00  0.00           H  
ATOM   3562  N   GLN   271      17.741  28.586  50.702  1.00  0.00           N  
ATOM   3563  CA  GLN   271      16.718  28.132  51.647  1.00  0.00           C  
ATOM   3564  C   GLN   271      16.313  29.270  52.588  1.00  0.00           C  
ATOM   3565  O   GLN   271      17.081  30.209  52.796  1.00  0.00           O  
ATOM   3566  CB  GLN   271      17.250  26.934  52.474  1.00  0.00           C  
ATOM   3567  CG  GLN   271      17.722  25.703  51.670  1.00  0.00           C  
ATOM   3568  CD  GLN   271      16.705  25.185  50.647  1.00  0.00           C  
ATOM   3569  OE1 GLN   271      15.508  25.125  50.920  1.00  0.00           O  
ATOM   3570  NE2 GLN   271      17.188  24.792  49.469  1.00  0.00           N  
ATOM   3571  H   GLN   271      18.612  28.903  51.103  1.00  0.00           H  
ATOM   3572  HA  GLN   271      15.814  27.825  51.121  1.00  0.00           H  
ATOM   3573  HB2 GLN   271      16.465  26.606  53.158  1.00  0.00           H  
ATOM   3574  HB3 GLN   271      18.068  27.257  53.117  1.00  0.00           H  
ATOM   3575  HG2 GLN   271      17.959  24.890  52.356  1.00  0.00           H  
ATOM   3576  HG3 GLN   271      18.654  25.948  51.161  1.00  0.00           H  
ATOM   3577 HE21 GLN   271      18.176  24.873  49.273  1.00  0.00           H  
ATOM   3578 HE22 GLN   271      16.562  24.489  48.737  1.00  0.00           H  
ATOM   3579  N   VAL   272      15.117  29.127  53.180  1.00  0.00           N  
ATOM   3580  CA  VAL   272      14.533  30.027  54.181  1.00  0.00           C  
ATOM   3581  C   VAL   272      15.427  30.210  55.432  1.00  0.00           C  
ATOM   3582  O   VAL   272      15.497  31.317  55.964  1.00  0.00           O  
ATOM   3583  CB  VAL   272      13.131  29.494  54.611  1.00  0.00           C  
ATOM   3584  CG1 VAL   272      12.460  30.224  55.793  1.00  0.00           C  
ATOM   3585  CG2 VAL   272      12.166  29.470  53.410  1.00  0.00           C  
ATOM   3586  H   VAL   272      14.552  28.325  52.940  1.00  0.00           H  
ATOM   3587  HA  VAL   272      14.409  31.007  53.718  1.00  0.00           H  
ATOM   3588  HB  VAL   272      13.256  28.458  54.931  1.00  0.00           H  
ATOM   3589 HG11 VAL   272      12.315  31.280  55.577  1.00  0.00           H  
ATOM   3590 HG12 VAL   272      13.031  30.142  56.718  1.00  0.00           H  
ATOM   3591 HG13 VAL   272      11.476  29.802  56.001  1.00  0.00           H  
ATOM   3592 HG21 VAL   272      12.087  30.452  52.945  1.00  0.00           H  
ATOM   3593 HG22 VAL   272      11.163  29.161  53.707  1.00  0.00           H  
ATOM   3594 HG23 VAL   272      12.498  28.771  52.643  1.00  0.00           H  
ATOM   3595  N   ALA   273      16.118  29.133  55.842  1.00  0.00           N  
ATOM   3596  CA  ALA   273      17.011  29.092  57.000  1.00  0.00           C  
ATOM   3597  C   ALA   273      18.484  29.425  56.683  1.00  0.00           C  
ATOM   3598  O   ALA   273      19.286  29.441  57.616  1.00  0.00           O  
ATOM   3599  CB  ALA   273      16.900  27.693  57.629  1.00  0.00           C  
ATOM   3600  H   ALA   273      16.014  28.266  55.337  1.00  0.00           H  
ATOM   3601  HA  ALA   273      16.671  29.818  57.741  1.00  0.00           H  
ATOM   3602  HB1 ALA   273      17.236  26.917  56.941  1.00  0.00           H  
ATOM   3603  HB2 ALA   273      15.869  27.468  57.905  1.00  0.00           H  
ATOM   3604  HB3 ALA   273      17.499  27.614  58.538  1.00  0.00           H  
ATOM   3605  N   SER   274      18.836  29.665  55.404  1.00  0.00           N  
ATOM   3606  CA  SER   274      20.220  29.877  54.954  1.00  0.00           C  
ATOM   3607  C   SER   274      20.865  31.205  55.416  1.00  0.00           C  
ATOM   3608  O   SER   274      22.091  31.261  55.502  1.00  0.00           O  
ATOM   3609  CB  SER   274      20.306  29.666  53.428  1.00  0.00           C  
ATOM   3610  OG  SER   274      19.852  30.779  52.688  1.00  0.00           O  
ATOM   3611  H   SER   274      18.126  29.664  54.684  1.00  0.00           H  
ATOM   3612  HA  SER   274      20.810  29.078  55.408  1.00  0.00           H  
ATOM   3613  HB2 SER   274      19.744  28.784  53.125  1.00  0.00           H  
ATOM   3614  HB3 SER   274      21.336  29.468  53.141  1.00  0.00           H  
ATOM   3615  HG  SER   274      18.889  30.788  52.716  1.00  0.00           H  
ATOM   3616  N   ASN   275      20.036  32.220  55.727  1.00  0.00           N  
ATOM   3617  CA  ASN   275      20.399  33.519  56.312  1.00  0.00           C  
ATOM   3618  C   ASN   275      21.470  34.283  55.501  1.00  0.00           C  
ATOM   3619  O   ASN   275      22.536  34.602  56.029  1.00  0.00           O  
ATOM   3620  CB  ASN   275      20.781  33.349  57.808  1.00  0.00           C  
ATOM   3621  CG  ASN   275      20.458  34.591  58.646  1.00  0.00           C  
ATOM   3622  OD1 ASN   275      19.370  34.701  59.206  1.00  0.00           O  
ATOM   3623  ND2 ASN   275      21.400  35.532  58.735  1.00  0.00           N  
ATOM   3624  H   ASN   275      19.044  32.067  55.615  1.00  0.00           H  
ATOM   3625  HA  ASN   275      19.530  34.175  56.254  1.00  0.00           H  
ATOM   3626  HB2 ASN   275      21.817  33.032  57.941  1.00  0.00           H  
ATOM   3627  HB3 ASN   275      20.179  32.546  58.236  1.00  0.00           H  
ATOM   3628 HD21 ASN   275      22.273  35.426  58.235  1.00  0.00           H  
ATOM   3629 HD22 ASN   275      21.230  36.371  59.269  1.00  0.00           H  
ATOM   3630  N   GLU   276      21.156  34.555  54.222  1.00  0.00           N  
ATOM   3631  CA  GLU   276      21.973  35.315  53.262  1.00  0.00           C  
ATOM   3632  C   GLU   276      23.298  34.635  52.843  1.00  0.00           C  
ATOM   3633  O   GLU   276      24.146  35.305  52.252  1.00  0.00           O  
ATOM   3634  CB  GLU   276      22.232  36.769  53.743  1.00  0.00           C  
ATOM   3635  CG  GLU   276      20.985  37.534  54.219  1.00  0.00           C  
ATOM   3636  CD  GLU   276      21.313  38.986  54.557  1.00  0.00           C  
ATOM   3637  OE1 GLU   276      21.257  39.818  53.625  1.00  0.00           O  
ATOM   3638  OE2 GLU   276      21.627  39.240  55.740  1.00  0.00           O1-
ATOM   3639  H   GLU   276      20.260  34.248  53.871  1.00  0.00           H  
ATOM   3640  HA  GLU   276      21.365  35.362  52.360  1.00  0.00           H  
ATOM   3641  HB2 GLU   276      22.678  37.334  52.922  1.00  0.00           H  
ATOM   3642  HB3 GLU   276      22.980  36.772  54.538  1.00  0.00           H  
ATOM   3643  HG2 GLU   276      20.543  37.062  55.097  1.00  0.00           H  
ATOM   3644  HG3 GLU   276      20.225  37.517  53.444  1.00  0.00           H  
ATOM   3645  N   ILE   277      23.468  33.337  53.142  1.00  0.00           N  
ATOM   3646  CA  ILE   277      24.684  32.584  52.840  1.00  0.00           C  
ATOM   3647  C   ILE   277      24.291  31.306  52.092  1.00  0.00           C  
ATOM   3648  O   ILE   277      23.553  30.486  52.635  1.00  0.00           O  
ATOM   3649  CB  ILE   277      25.463  32.192  54.135  1.00  0.00           C  
ATOM   3650  CG1 ILE   277      25.878  33.418  54.983  1.00  0.00           C  
ATOM   3651  CG2 ILE   277      26.682  31.278  53.876  1.00  0.00           C  
ATOM   3652  CD1 ILE   277      26.950  34.324  54.358  1.00  0.00           C  
ATOM   3653  H   ILE   277      22.742  32.832  53.631  1.00  0.00           H  
ATOM   3654  HA  ILE   277      25.346  33.155  52.188  1.00  0.00           H  
ATOM   3655  HB  ILE   277      24.780  31.621  54.767  1.00  0.00           H  
ATOM   3656 HG12 ILE   277      26.247  33.063  55.946  1.00  0.00           H  
ATOM   3657 HG13 ILE   277      25.004  34.020  55.227  1.00  0.00           H  
ATOM   3658 HG21 ILE   277      27.346  31.717  53.134  1.00  0.00           H  
ATOM   3659 HG22 ILE   277      26.390  30.293  53.514  1.00  0.00           H  
ATOM   3660 HG23 ILE   277      27.258  31.119  54.788  1.00  0.00           H  
ATOM   3661 HD11 ILE   277      27.944  34.018  54.682  1.00  0.00           H  
ATOM   3662 HD12 ILE   277      26.807  35.359  54.669  1.00  0.00           H  
ATOM   3663 HD13 ILE   277      26.935  34.308  53.269  1.00  0.00           H  
ATOM   3664  N   LEU   278      24.824  31.158  50.871  1.00  0.00           N  
ATOM   3665  CA  LEU   278      24.629  29.992  50.021  1.00  0.00           C  
ATOM   3666  C   LEU   278      26.003  29.382  49.737  1.00  0.00           C  
ATOM   3667  O   LEU   278      26.757  29.945  48.944  1.00  0.00           O  
ATOM   3668  CB  LEU   278      23.881  30.438  48.742  1.00  0.00           C  
ATOM   3669  CG  LEU   278      23.615  29.329  47.702  1.00  0.00           C  
ATOM   3670  CD1 LEU   278      22.899  28.102  48.289  1.00  0.00           C  
ATOM   3671  CD2 LEU   278      22.849  29.882  46.490  1.00  0.00           C  
ATOM   3672  H   LEU   278      25.420  31.882  50.492  1.00  0.00           H  
ATOM   3673  HA  LEU   278      24.025  29.242  50.535  1.00  0.00           H  
ATOM   3674  HB2 LEU   278      24.433  31.248  48.263  1.00  0.00           H  
ATOM   3675  HB3 LEU   278      22.928  30.871  49.041  1.00  0.00           H  
ATOM   3676  HG  LEU   278      24.579  28.991  47.326  1.00  0.00           H  
ATOM   3677 HD11 LEU   278      22.358  28.336  49.206  1.00  0.00           H  
ATOM   3678 HD12 LEU   278      23.609  27.304  48.509  1.00  0.00           H  
ATOM   3679 HD13 LEU   278      22.177  27.697  47.583  1.00  0.00           H  
ATOM   3680 HD21 LEU   278      21.769  29.804  46.619  1.00  0.00           H  
ATOM   3681 HD22 LEU   278      23.110  29.324  45.592  1.00  0.00           H  
ATOM   3682 HD23 LEU   278      23.081  30.931  46.308  1.00  0.00           H  
ATOM   3683  N   ARG   279      26.301  28.243  50.388  1.00  0.00           N  
ATOM   3684  CA  ARG   279      27.531  27.474  50.183  1.00  0.00           C  
ATOM   3685  C   ARG   279      27.421  26.594  48.922  1.00  0.00           C  
ATOM   3686  O   ARG   279      27.293  25.374  49.036  1.00  0.00           O  
ATOM   3687  CB  ARG   279      27.882  26.653  51.446  1.00  0.00           C  
ATOM   3688  CG  ARG   279      28.167  27.465  52.728  1.00  0.00           C  
ATOM   3689  CD  ARG   279      29.158  28.634  52.579  1.00  0.00           C  
ATOM   3690  NE  ARG   279      30.392  28.253  51.869  1.00  0.00           N  
ATOM   3691  CZ  ARG   279      31.617  28.788  52.019  1.00  0.00           C  
ATOM   3692  NH1 ARG   279      32.607  28.380  51.216  1.00  0.00           N  
ATOM   3693  NH2 ARG   279      31.876  29.721  52.946  1.00  0.00           N1+
ATOM   3694  H   ARG   279      25.628  27.844  51.027  1.00  0.00           H  
ATOM   3695  HA  ARG   279      28.335  28.181  50.025  1.00  0.00           H  
ATOM   3696  HB2 ARG   279      28.763  26.045  51.235  1.00  0.00           H  
ATOM   3697  HB3 ARG   279      27.079  25.945  51.657  1.00  0.00           H  
ATOM   3698  HG2 ARG   279      28.436  26.822  53.567  1.00  0.00           H  
ATOM   3699  HG3 ARG   279      27.211  27.913  53.002  1.00  0.00           H  
ATOM   3700  HD2 ARG   279      29.498  28.840  53.594  1.00  0.00           H  
ATOM   3701  HD3 ARG   279      28.693  29.556  52.235  1.00  0.00           H  
ATOM   3702  HE  ARG   279      30.261  27.602  51.109  1.00  0.00           H  
ATOM   3703 HH11 ARG   279      33.534  28.766  51.310  1.00  0.00           H  
ATOM   3704 HH12 ARG   279      32.426  27.721  50.472  1.00  0.00           H  
ATOM   3705 HH21 ARG   279      32.803  30.105  53.048  1.00  0.00           H  
ATOM   3706 HH22 ARG   279      31.123  30.093  53.509  1.00  0.00           H  
ATOM   3707  N   ASP   280      27.419  27.242  47.745  1.00  0.00           N  
ATOM   3708  CA  ASP   280      27.049  26.625  46.474  1.00  0.00           C  
ATOM   3709  C   ASP   280      28.165  25.679  45.968  1.00  0.00           C  
ATOM   3710  O   ASP   280      29.294  26.141  45.791  1.00  0.00           O  
ATOM   3711  CB  ASP   280      26.738  27.699  45.411  1.00  0.00           C  
ATOM   3712  CG  ASP   280      25.851  27.130  44.304  1.00  0.00           C  
ATOM   3713  OD1 ASP   280      26.405  26.462  43.406  1.00  0.00           O  
ATOM   3714  OD2 ASP   280      24.621  27.320  44.400  1.00  0.00           O1-
ATOM   3715  H   ASP   280      27.538  28.246  47.736  1.00  0.00           H  
ATOM   3716  HA  ASP   280      26.120  26.099  46.688  1.00  0.00           H  
ATOM   3717  HB2 ASP   280      27.643  28.116  44.966  1.00  0.00           H  
ATOM   3718  HB3 ASP   280      26.236  28.561  45.851  1.00  0.00           H  
ATOM   3719  N   PRO   281      27.841  24.384  45.728  1.00  0.00           N  
ATOM   3720  CA  PRO   281      28.824  23.398  45.240  1.00  0.00           C  
ATOM   3721  C   PRO   281      29.364  23.641  43.815  1.00  0.00           C  
ATOM   3722  O   PRO   281      30.432  23.120  43.497  1.00  0.00           O  
ATOM   3723  CB  PRO   281      28.068  22.065  45.350  1.00  0.00           C  
ATOM   3724  CG  PRO   281      26.605  22.428  45.192  1.00  0.00           C  
ATOM   3725  CD  PRO   281      26.519  23.771  45.900  1.00  0.00           C  
ATOM   3726  HA  PRO   281      29.687  23.368  45.905  1.00  0.00           H  
ATOM   3727  HB2 PRO   281      28.237  21.627  46.334  1.00  0.00           H  
ATOM   3728  HB3 PRO   281      28.363  21.332  44.607  1.00  0.00           H  
ATOM   3729  HG2 PRO   281      25.921  21.679  45.592  1.00  0.00           H  
ATOM   3730  HG3 PRO   281      26.377  22.561  44.134  1.00  0.00           H  
ATOM   3731  HD2 PRO   281      25.705  24.359  45.479  1.00  0.00           H  
ATOM   3732  HD3 PRO   281      26.330  23.632  46.965  1.00  0.00           H  
ATOM   3733  N   CYS   282      28.634  24.419  42.995  1.00  0.00           N  
ATOM   3734  CA  CYS   282      28.969  24.705  41.598  1.00  0.00           C  
ATOM   3735  C   CYS   282      29.888  25.920  41.395  1.00  0.00           C  
ATOM   3736  O   CYS   282      30.146  26.277  40.246  1.00  0.00           O  
ATOM   3737  CB  CYS   282      27.673  24.892  40.795  1.00  0.00           C  
ATOM   3738  SG  CYS   282      26.584  23.460  40.666  1.00  0.00           S  
ATOM   3739  H   CYS   282      27.782  24.848  43.334  1.00  0.00           H  
ATOM   3740  HA  CYS   282      29.512  23.856  41.183  1.00  0.00           H  
ATOM   3741  HB2 CYS   282      27.927  25.140  39.773  1.00  0.00           H  
ATOM   3742  HB3 CYS   282      27.097  25.739  41.161  1.00  0.00           H  
ATOM   3743  N   PHE   283      30.381  26.526  42.483  1.00  0.00           N  
ATOM   3744  CA  PHE   283      31.348  27.619  42.435  1.00  0.00           C  
ATOM   3745  C   PHE   283      32.610  27.248  43.219  1.00  0.00           C  
ATOM   3746  O   PHE   283      32.559  26.394  44.100  1.00  0.00           O  
ATOM   3747  CB  PHE   283      30.683  28.924  42.909  1.00  0.00           C  
ATOM   3748  CG  PHE   283      29.757  29.528  41.865  1.00  0.00           C  
ATOM   3749  CD1 PHE   283      28.407  29.123  41.782  1.00  0.00           C  
ATOM   3750  CD2 PHE   283      30.287  30.342  40.841  1.00  0.00           C  
ATOM   3751  CE1 PHE   283      27.607  29.576  40.742  1.00  0.00           C  
ATOM   3752  CE2 PHE   283      29.469  30.794  39.815  1.00  0.00           C  
ATOM   3753  CZ  PHE   283      28.136  30.414  39.766  1.00  0.00           C  
ATOM   3754  H   PHE   283      30.135  26.185  43.401  1.00  0.00           H  
ATOM   3755  HA  PHE   283      31.691  27.779  41.410  1.00  0.00           H  
ATOM   3756  HB2 PHE   283      31.448  29.661  43.155  1.00  0.00           H  
ATOM   3757  HB3 PHE   283      30.118  28.753  43.826  1.00  0.00           H  
ATOM   3758  HD1 PHE   283      27.996  28.451  42.520  1.00  0.00           H  
ATOM   3759  HD2 PHE   283      31.332  30.617  40.850  1.00  0.00           H  
ATOM   3760  HE1 PHE   283      26.574  29.264  40.688  1.00  0.00           H  
ATOM   3761  HE2 PHE   283      29.875  31.429  39.041  1.00  0.00           H  
ATOM   3762  HZ  PHE   283      27.518  30.760  38.951  1.00  0.00           H  
ATOM   3763  N   HIS   284      33.727  27.886  42.845  1.00  0.00           N  
ATOM   3764  CA  HIS   284      35.094  27.582  43.280  1.00  0.00           C  
ATOM   3765  C   HIS   284      35.345  27.952  44.761  1.00  0.00           C  
ATOM   3766  O   HIS   284      34.813  28.973  45.190  1.00  0.00           O  
ATOM   3767  CB  HIS   284      36.038  28.379  42.360  1.00  0.00           C  
ATOM   3768  CG  HIS   284      35.730  28.193  40.895  1.00  0.00           C  
ATOM   3769  ND1 HIS   284      35.265  29.214  40.083  1.00  0.00           N  
ATOM   3770  CE1 HIS   284      35.076  28.690  38.870  1.00  0.00           C  
ATOM   3771  NE2 HIS   284      35.370  27.401  38.805  1.00  0.00           N  
ATOM   3772  CD2 HIS   284      35.790  27.076  40.094  1.00  0.00           C  
ATOM   3773  H   HIS   284      33.663  28.571  42.106  1.00  0.00           H  
ATOM   3774  HA  HIS   284      35.241  26.522  43.086  1.00  0.00           H  
ATOM   3775  HB2 HIS   284      37.072  28.081  42.538  1.00  0.00           H  
ATOM   3776  HB3 HIS   284      35.980  29.444  42.587  1.00  0.00           H  
ATOM   3777  HD1 HIS   284      35.101  30.174  40.350  1.00  0.00           H  
ATOM   3778  HD2 HIS   284      36.104  26.075  40.347  1.00  0.00           H  
ATOM   3779  HE1 HIS   284      34.722  29.248  38.018  1.00  0.00           H  
ATOM   3780  N   PRO   285      36.142  27.153  45.518  1.00  0.00           N  
ATOM   3781  CA  PRO   285      36.490  27.427  46.930  1.00  0.00           C  
ATOM   3782  C   PRO   285      37.004  28.852  47.212  1.00  0.00           C  
ATOM   3783  O   PRO   285      38.056  29.236  46.702  1.00  0.00           O  
ATOM   3784  CB  PRO   285      37.541  26.358  47.280  1.00  0.00           C  
ATOM   3785  CG  PRO   285      37.252  25.210  46.335  1.00  0.00           C  
ATOM   3786  CD  PRO   285      36.743  25.898  45.078  1.00  0.00           C  
ATOM   3787  HA  PRO   285      35.596  27.232  47.519  1.00  0.00           H  
ATOM   3788  HB2 PRO   285      37.484  26.048  48.324  1.00  0.00           H  
ATOM   3789  HB3 PRO   285      38.555  26.718  47.110  1.00  0.00           H  
ATOM   3790  HG2 PRO   285      36.459  24.595  46.758  1.00  0.00           H  
ATOM   3791  HG3 PRO   285      38.112  24.566  46.158  1.00  0.00           H  
ATOM   3792  HD2 PRO   285      37.552  26.105  44.382  1.00  0.00           H  
ATOM   3793  HD3 PRO   285      36.017  25.261  44.591  1.00  0.00           H  
ATOM   3794  N   GLY   286      36.228  29.610  48.000  1.00  0.00           N  
ATOM   3795  CA  GLY   286      36.564  30.980  48.388  1.00  0.00           C  
ATOM   3796  C   GLY   286      36.003  32.034  47.417  1.00  0.00           C  
ATOM   3797  O   GLY   286      36.325  33.210  47.582  1.00  0.00           O  
ATOM   3798  H   GLY   286      35.359  29.233  48.351  1.00  0.00           H  
ATOM   3799  HA2 GLY   286      37.643  31.110  48.482  1.00  0.00           H  
ATOM   3800  HA3 GLY   286      36.142  31.167  49.375  1.00  0.00           H  
ATOM   3801  N   TYR   287      35.164  31.646  46.436  1.00  0.00           N  
ATOM   3802  CA  TYR   287      34.418  32.562  45.565  1.00  0.00           C  
ATOM   3803  C   TYR   287      33.399  33.402  46.354  1.00  0.00           C  
ATOM   3804  O   TYR   287      32.885  32.930  47.365  1.00  0.00           O  
ATOM   3805  CB  TYR   287      33.719  31.755  44.450  1.00  0.00           C  
ATOM   3806  CG  TYR   287      32.935  32.579  43.445  1.00  0.00           C  
ATOM   3807  CD1 TYR   287      33.629  33.463  42.600  1.00  0.00           C  
ATOM   3808  CD2 TYR   287      31.530  32.490  43.357  1.00  0.00           C  
ATOM   3809  CE1 TYR   287      32.942  34.237  41.653  1.00  0.00           C  
ATOM   3810  CE2 TYR   287      30.839  33.248  42.392  1.00  0.00           C  
ATOM   3811  CZ  TYR   287      31.548  34.108  41.530  1.00  0.00           C  
ATOM   3812  OH  TYR   287      30.897  34.798  40.553  1.00  0.00           O  
ATOM   3813  H   TYR   287      34.961  30.663  46.320  1.00  0.00           H  
ATOM   3814  HA  TYR   287      35.139  33.242  45.109  1.00  0.00           H  
ATOM   3815  HB2 TYR   287      33.050  31.017  44.892  1.00  0.00           H  
ATOM   3816  HB3 TYR   287      34.463  31.193  43.885  1.00  0.00           H  
ATOM   3817  HD1 TYR   287      34.696  33.547  42.687  1.00  0.00           H  
ATOM   3818  HD2 TYR   287      30.981  31.833  44.015  1.00  0.00           H  
ATOM   3819  HE1 TYR   287      33.493  34.906  41.009  1.00  0.00           H  
ATOM   3820  HE2 TYR   287      29.767  33.149  42.303  1.00  0.00           H  
ATOM   3821  HH  TYR   287      31.495  35.191  39.912  1.00  0.00           H  
ATOM   3822  N   LYS   288      33.118  34.616  45.859  1.00  0.00           N  
ATOM   3823  CA  LYS   288      32.122  35.534  46.405  1.00  0.00           C  
ATOM   3824  C   LYS   288      31.379  36.222  45.252  1.00  0.00           C  
ATOM   3825  O   LYS   288      32.016  36.684  44.304  1.00  0.00           O  
ATOM   3826  CB  LYS   288      32.805  36.557  47.336  1.00  0.00           C  
ATOM   3827  CG  LYS   288      33.165  35.988  48.720  1.00  0.00           C  
ATOM   3828  CD  LYS   288      33.852  37.021  49.625  1.00  0.00           C  
ATOM   3829  CE  LYS   288      33.951  36.568  51.088  1.00  0.00           C  
ATOM   3830  NZ  LYS   288      32.664  36.728  51.788  1.00  0.00           N1+
ATOM   3831  H   LYS   288      33.573  34.927  45.012  1.00  0.00           H  
ATOM   3832  HA  LYS   288      31.387  34.973  46.986  1.00  0.00           H  
ATOM   3833  HB2 LYS   288      32.127  37.396  47.498  1.00  0.00           H  
ATOM   3834  HB3 LYS   288      33.688  36.977  46.853  1.00  0.00           H  
ATOM   3835  HG2 LYS   288      33.828  35.130  48.612  1.00  0.00           H  
ATOM   3836  HG3 LYS   288      32.260  35.612  49.198  1.00  0.00           H  
ATOM   3837  HD2 LYS   288      33.330  37.977  49.566  1.00  0.00           H  
ATOM   3838  HD3 LYS   288      34.857  37.206  49.245  1.00  0.00           H  
ATOM   3839  HE2 LYS   288      34.691  37.173  51.614  1.00  0.00           H  
ATOM   3840  HE3 LYS   288      34.283  35.531  51.151  1.00  0.00           H  
ATOM   3841  HZ1 LYS   288      31.934  36.214  51.310  1.00  0.00           H  
ATOM   3842  HZ2 LYS   288      32.743  36.398  52.739  1.00  0.00           H  
ATOM   3843  HZ3 LYS   288      32.402  37.704  51.791  1.00  0.00           H  
ATOM   3844  N   LYS   289      30.045  36.295  45.379  1.00  0.00           N  
ATOM   3845  CA  LYS   289      29.136  36.945  44.437  1.00  0.00           C  
ATOM   3846  C   LYS   289      27.813  37.211  45.156  1.00  0.00           C  
ATOM   3847  O   LYS   289      27.003  36.295  45.303  1.00  0.00           O  
ATOM   3848  CB  LYS   289      29.000  36.109  43.139  1.00  0.00           C  
ATOM   3849  CG  LYS   289      27.866  36.497  42.163  1.00  0.00           C  
ATOM   3850  CD  LYS   289      27.897  35.646  40.881  1.00  0.00           C  
ATOM   3851  CE  LYS   289      26.598  35.656  40.063  1.00  0.00           C  
ATOM   3852  NZ  LYS   289      26.711  34.765  38.892  1.00  0.00           N1+
ATOM   3853  H   LYS   289      29.607  35.880  46.189  1.00  0.00           H  
ATOM   3854  HA  LYS   289      29.570  37.910  44.165  1.00  0.00           H  
ATOM   3855  HB2 LYS   289      28.854  35.065  43.414  1.00  0.00           H  
ATOM   3856  HB3 LYS   289      29.949  36.152  42.609  1.00  0.00           H  
ATOM   3857  HG2 LYS   289      27.937  37.555  41.909  1.00  0.00           H  
ATOM   3858  HG3 LYS   289      26.901  36.364  42.647  1.00  0.00           H  
ATOM   3859  HD2 LYS   289      28.161  34.616  41.127  1.00  0.00           H  
ATOM   3860  HD3 LYS   289      28.694  36.025  40.242  1.00  0.00           H  
ATOM   3861  HE2 LYS   289      26.367  36.667  39.725  1.00  0.00           H  
ATOM   3862  HE3 LYS   289      25.759  35.321  40.673  1.00  0.00           H  
ATOM   3863  HZ1 LYS   289      27.468  35.065  38.294  1.00  0.00           H  
ATOM   3864  HZ2 LYS   289      26.897  33.820  39.195  1.00  0.00           H  
ATOM   3865  HZ3 LYS   289      25.849  34.778  38.364  1.00  0.00           H  
ATOM   3866  N   VAL   290      27.632  38.466  45.597  1.00  0.00           N  
ATOM   3867  CA  VAL   290      26.404  38.961  46.214  1.00  0.00           C  
ATOM   3868  C   VAL   290      25.324  39.164  45.132  1.00  0.00           C  
ATOM   3869  O   VAL   290      25.590  39.823  44.126  1.00  0.00           O  
ATOM   3870  CB  VAL   290      26.654  40.300  46.962  1.00  0.00           C  
ATOM   3871  CG1 VAL   290      25.377  40.940  47.544  1.00  0.00           C  
ATOM   3872  CG2 VAL   290      27.684  40.119  48.093  1.00  0.00           C  
ATOM   3873  H   VAL   290      28.357  39.153  45.453  1.00  0.00           H  
ATOM   3874  HA  VAL   290      26.048  38.230  46.939  1.00  0.00           H  
ATOM   3875  HB  VAL   290      27.078  41.015  46.255  1.00  0.00           H  
ATOM   3876 HG11 VAL   290      24.875  40.244  48.215  1.00  0.00           H  
ATOM   3877 HG12 VAL   290      24.666  41.239  46.774  1.00  0.00           H  
ATOM   3878 HG13 VAL   290      25.615  41.837  48.115  1.00  0.00           H  
ATOM   3879 HG21 VAL   290      27.338  39.394  48.830  1.00  0.00           H  
ATOM   3880 HG22 VAL   290      27.867  41.058  48.616  1.00  0.00           H  
ATOM   3881 HG23 VAL   290      28.646  39.771  47.716  1.00  0.00           H  
ATOM   3882  N   VAL   291      24.142  38.573  45.363  1.00  0.00           N  
ATOM   3883  CA  VAL   291      22.998  38.597  44.455  1.00  0.00           C  
ATOM   3884  C   VAL   291      21.735  38.972  45.250  1.00  0.00           C  
ATOM   3885  O   VAL   291      21.507  38.446  46.339  1.00  0.00           O  
ATOM   3886  CB  VAL   291      22.773  37.207  43.784  1.00  0.00           C  
ATOM   3887  CG1 VAL   291      21.506  37.114  42.905  1.00  0.00           C  
ATOM   3888  CG2 VAL   291      23.992  36.775  42.953  1.00  0.00           C  
ATOM   3889  H   VAL   291      24.010  38.033  46.210  1.00  0.00           H  
ATOM   3890  HA  VAL   291      23.149  39.346  43.676  1.00  0.00           H  
ATOM   3891  HB  VAL   291      22.664  36.465  44.576  1.00  0.00           H  
ATOM   3892 HG11 VAL   291      21.478  37.910  42.160  1.00  0.00           H  
ATOM   3893 HG12 VAL   291      20.595  37.173  43.498  1.00  0.00           H  
ATOM   3894 HG13 VAL   291      21.461  36.164  42.374  1.00  0.00           H  
ATOM   3895 HG21 VAL   291      24.260  37.530  42.213  1.00  0.00           H  
ATOM   3896 HG22 VAL   291      23.802  35.843  42.422  1.00  0.00           H  
ATOM   3897 HG23 VAL   291      24.856  36.605  43.593  1.00  0.00           H  
ATOM   3898  N   ASN   292      20.930  39.868  44.662  1.00  0.00           N  
ATOM   3899  CA  ASN   292      19.625  40.304  45.156  1.00  0.00           C  
ATOM   3900  C   ASN   292      18.571  39.213  44.882  1.00  0.00           C  
ATOM   3901  O   ASN   292      18.508  38.701  43.764  1.00  0.00           O  
ATOM   3902  CB  ASN   292      19.327  41.639  44.434  1.00  0.00           C  
ATOM   3903  CG  ASN   292      17.982  42.312  44.727  1.00  0.00           C  
ATOM   3904  OD1 ASN   292      17.316  42.031  45.721  1.00  0.00           O  
ATOM   3905  ND2 ASN   292      17.586  43.232  43.845  1.00  0.00           N  
ATOM   3906  H   ASN   292      21.197  40.243  43.763  1.00  0.00           H  
ATOM   3907  HA  ASN   292      19.715  40.488  46.229  1.00  0.00           H  
ATOM   3908  HB2 ASN   292      19.395  41.475  43.359  1.00  0.00           H  
ATOM   3909  HB3 ASN   292      20.105  42.362  44.681  1.00  0.00           H  
ATOM   3910 HD21 ASN   292      18.142  43.415  43.018  1.00  0.00           H  
ATOM   3911 HD22 ASN   292      16.724  43.737  43.985  1.00  0.00           H  
ATOM   3912  N   VAL   293      17.743  38.909  45.896  1.00  0.00           N  
ATOM   3913  CA  VAL   293      16.633  37.950  45.820  1.00  0.00           C  
ATOM   3914  C   VAL   293      15.534  38.365  44.815  1.00  0.00           C  
ATOM   3915  O   VAL   293      14.930  37.486  44.202  1.00  0.00           O  
ATOM   3916  CB  VAL   293      16.011  37.698  47.228  1.00  0.00           C  
ATOM   3917  CG1 VAL   293      14.644  36.976  47.255  1.00  0.00           C  
ATOM   3918  CG2 VAL   293      17.003  36.928  48.119  1.00  0.00           C  
ATOM   3919  H   VAL   293      17.842  39.398  46.777  1.00  0.00           H  
ATOM   3920  HA  VAL   293      17.051  37.007  45.462  1.00  0.00           H  
ATOM   3921  HB  VAL   293      15.851  38.670  47.696  1.00  0.00           H  
ATOM   3922 HG11 VAL   293      14.689  36.021  46.729  1.00  0.00           H  
ATOM   3923 HG12 VAL   293      13.851  37.572  46.805  1.00  0.00           H  
ATOM   3924 HG13 VAL   293      14.330  36.774  48.280  1.00  0.00           H  
ATOM   3925 HG21 VAL   293      17.192  35.929  47.725  1.00  0.00           H  
ATOM   3926 HG22 VAL   293      16.624  36.817  49.135  1.00  0.00           H  
ATOM   3927 HG23 VAL   293      17.961  37.439  48.187  1.00  0.00           H  
ATOM   3928  N   SER   294      15.330  39.680  44.616  1.00  0.00           N  
ATOM   3929  CA  SER   294      14.414  40.218  43.606  1.00  0.00           C  
ATOM   3930  C   SER   294      14.916  39.990  42.167  1.00  0.00           C  
ATOM   3931  O   SER   294      14.101  39.667  41.305  1.00  0.00           O  
ATOM   3932  CB  SER   294      14.157  41.713  43.870  1.00  0.00           C  
ATOM   3933  OG  SER   294      13.370  41.880  45.030  1.00  0.00           O  
ATOM   3934  H   SER   294      15.851  40.357  45.156  1.00  0.00           H  
ATOM   3935  HA  SER   294      13.462  39.690  43.696  1.00  0.00           H  
ATOM   3936  HB2 SER   294      13.616  42.162  43.035  1.00  0.00           H  
ATOM   3937  HB3 SER   294      15.087  42.267  43.976  1.00  0.00           H  
ATOM   3938  HG  SER   294      13.231  42.819  45.176  1.00  0.00           H  
ATOM   3939  N   ASP   295      16.239  40.107  41.944  1.00  0.00           N  
ATOM   3940  CA  ASP   295      16.905  39.798  40.670  1.00  0.00           C  
ATOM   3941  C   ASP   295      17.041  38.294  40.377  1.00  0.00           C  
ATOM   3942  O   ASP   295      17.172  37.930  39.208  1.00  0.00           O  
ATOM   3943  CB  ASP   295      18.261  40.522  40.501  1.00  0.00           C  
ATOM   3944  CG  ASP   295      18.153  42.050  40.532  1.00  0.00           C  
ATOM   3945  OD1 ASP   295      17.236  42.571  39.859  1.00  0.00           O  
ATOM   3946  OD2 ASP   295      19.055  42.679  41.126  1.00  0.00           O1-
ATOM   3947  H   ASP   295      16.848  40.357  42.710  1.00  0.00           H  
ATOM   3948  HA  ASP   295      16.249  40.173  39.888  1.00  0.00           H  
ATOM   3949  HB2 ASP   295      18.755  40.233  39.572  1.00  0.00           H  
ATOM   3950  HB3 ASP   295      18.920  40.207  41.312  1.00  0.00           H  
ATOM   3951  N   LEU   296      16.961  37.447  41.416  1.00  0.00           N  
ATOM   3952  CA  LEU   296      16.840  35.995  41.286  1.00  0.00           C  
ATOM   3953  C   LEU   296      15.421  35.593  40.835  1.00  0.00           C  
ATOM   3954  O   LEU   296      15.287  34.719  39.982  1.00  0.00           O  
ATOM   3955  CB  LEU   296      17.229  35.346  42.637  1.00  0.00           C  
ATOM   3956  CG  LEU   296      17.209  33.801  42.679  1.00  0.00           C  
ATOM   3957  CD1 LEU   296      18.260  33.192  41.735  1.00  0.00           C  
ATOM   3958  CD2 LEU   296      17.353  33.282  44.126  1.00  0.00           C  
ATOM   3959  H   LEU   296      16.891  37.819  42.353  1.00  0.00           H  
ATOM   3960  HA  LEU   296      17.546  35.659  40.525  1.00  0.00           H  
ATOM   3961  HB2 LEU   296      16.551  35.714  43.404  1.00  0.00           H  
ATOM   3962  HB3 LEU   296      18.220  35.698  42.929  1.00  0.00           H  
ATOM   3963  HG  LEU   296      16.233  33.455  42.340  1.00  0.00           H  
ATOM   3964 HD11 LEU   296      19.063  33.895  41.515  1.00  0.00           H  
ATOM   3965 HD12 LEU   296      17.804  32.907  40.788  1.00  0.00           H  
ATOM   3966 HD13 LEU   296      18.714  32.295  42.151  1.00  0.00           H  
ATOM   3967 HD21 LEU   296      17.375  34.093  44.855  1.00  0.00           H  
ATOM   3968 HD22 LEU   296      18.258  32.693  44.279  1.00  0.00           H  
ATOM   3969 HD23 LEU   296      16.507  32.650  44.392  1.00  0.00           H  
ATOM   3970  N   TYR   297      14.397  36.232  41.425  1.00  0.00           N  
ATOM   3971  CA  TYR   297      12.985  35.867  41.289  1.00  0.00           C  
ATOM   3972  C   TYR   297      12.246  36.531  40.112  1.00  0.00           C  
ATOM   3973  O   TYR   297      11.152  36.067  39.792  1.00  0.00           O  
ATOM   3974  CB  TYR   297      12.276  36.160  42.631  1.00  0.00           C  
ATOM   3975  CG  TYR   297      12.525  35.202  43.793  1.00  0.00           C  
ATOM   3976  CD1 TYR   297      13.379  34.077  43.691  1.00  0.00           C  
ATOM   3977  CD2 TYR   297      11.839  35.431  45.005  1.00  0.00           C  
ATOM   3978  CE1 TYR   297      13.525  33.191  44.774  1.00  0.00           C  
ATOM   3979  CE2 TYR   297      11.988  34.547  46.091  1.00  0.00           C  
ATOM   3980  CZ  TYR   297      12.826  33.423  45.972  1.00  0.00           C  
ATOM   3981  OH  TYR   297      12.952  32.550  47.009  1.00  0.00           O  
ATOM   3982  H   TYR   297      14.598  36.939  42.120  1.00  0.00           H  
ATOM   3983  HA  TYR   297      12.908  34.798  41.099  1.00  0.00           H  
ATOM   3984  HB2 TYR   297      11.198  36.148  42.476  1.00  0.00           H  
ATOM   3985  HB3 TYR   297      12.503  37.177  42.956  1.00  0.00           H  
ATOM   3986  HD1 TYR   297      13.920  33.859  42.784  1.00  0.00           H  
ATOM   3987  HD2 TYR   297      11.180  36.282  45.099  1.00  0.00           H  
ATOM   3988  HE1 TYR   297      14.162  32.324  44.679  1.00  0.00           H  
ATOM   3989  HE2 TYR   297      11.447  34.731  47.007  1.00  0.00           H  
ATOM   3990  HH  TYR   297      12.434  32.810  47.778  1.00  0.00           H  
ATOM   3991  N   LYS   298      12.811  37.579  39.485  1.00  0.00           N  
ATOM   3992  CA  LYS   298      12.155  38.325  38.401  1.00  0.00           C  
ATOM   3993  C   LYS   298      11.971  37.529  37.094  1.00  0.00           C  
ATOM   3994  O   LYS   298      10.989  37.768  36.391  1.00  0.00           O  
ATOM   3995  CB  LYS   298      12.885  39.662  38.146  1.00  0.00           C  
ATOM   3996  CG  LYS   298      14.311  39.542  37.575  1.00  0.00           C  
ATOM   3997  CD  LYS   298      15.006  40.904  37.452  1.00  0.00           C  
ATOM   3998  CE  LYS   298      16.449  40.788  36.940  1.00  0.00           C  
ATOM   3999  NZ  LYS   298      17.143  42.083  37.014  1.00  0.00           N1+
ATOM   4000  H   LYS   298      13.701  37.935  39.806  1.00  0.00           H  
ATOM   4001  HA  LYS   298      11.153  38.577  38.754  1.00  0.00           H  
ATOM   4002  HB2 LYS   298      12.905  40.238  39.072  1.00  0.00           H  
ATOM   4003  HB3 LYS   298      12.291  40.257  37.451  1.00  0.00           H  
ATOM   4004  HG2 LYS   298      14.285  39.074  36.590  1.00  0.00           H  
ATOM   4005  HG3 LYS   298      14.902  38.885  38.211  1.00  0.00           H  
ATOM   4006  HD2 LYS   298      14.992  41.410  38.418  1.00  0.00           H  
ATOM   4007  HD3 LYS   298      14.434  41.539  36.774  1.00  0.00           H  
ATOM   4008  HE2 LYS   298      16.460  40.427  35.911  1.00  0.00           H  
ATOM   4009  HE3 LYS   298      17.010  40.070  37.538  1.00  0.00           H  
ATOM   4010  HZ1 LYS   298      17.167  42.386  37.984  1.00  0.00           H  
ATOM   4011  HZ2 LYS   298      18.088  41.986  36.675  1.00  0.00           H  
ATOM   4012  HZ3 LYS   298      16.649  42.770  36.462  1.00  0.00           H  
ATOM   4013  N   THR   299      12.906  36.612  36.792  1.00  0.00           N  
ATOM   4014  CA  THR   299      12.893  35.806  35.572  1.00  0.00           C  
ATOM   4015  C   THR   299      11.806  34.697  35.627  1.00  0.00           C  
ATOM   4016  O   THR   299      11.641  34.091  36.688  1.00  0.00           O  
ATOM   4017  CB  THR   299      14.291  35.171  35.314  1.00  0.00           C  
ATOM   4018  OG1 THR   299      14.269  34.380  34.141  1.00  0.00           O  
ATOM   4019  CG2 THR   299      14.831  34.269  36.436  1.00  0.00           C  
ATOM   4020  H   THR   299      13.671  36.450  37.430  1.00  0.00           H  
ATOM   4021  HA  THR   299      12.718  36.510  34.761  1.00  0.00           H  
ATOM   4022  HB  THR   299      15.008  35.975  35.144  1.00  0.00           H  
ATOM   4023 HG21 THR   299      14.187  33.408  36.606  1.00  0.00           H  
ATOM   4024 HG22 THR   299      14.916  34.814  37.375  1.00  0.00           H  
ATOM   4025 HG23 THR   299      15.825  33.891  36.192  1.00  0.00           H  
ATOM   4026  HG1 THR   299      15.171  34.116  33.928  1.00  0.00           H  
ATOM   4027  N   PRO   300      11.112  34.418  34.493  1.00  0.00           N  
ATOM   4028  CA  PRO   300      10.185  33.268  34.350  1.00  0.00           C  
ATOM   4029  C   PRO   300      10.726  31.857  34.679  1.00  0.00           C  
ATOM   4030  O   PRO   300       9.930  30.922  34.758  1.00  0.00           O  
ATOM   4031  CB  PRO   300       9.754  33.323  32.874  1.00  0.00           C  
ATOM   4032  CG  PRO   300       9.934  34.768  32.459  1.00  0.00           C  
ATOM   4033  CD  PRO   300      11.136  35.222  33.267  1.00  0.00           C  
ATOM   4034  HA  PRO   300       9.321  33.474  34.984  1.00  0.00           H  
ATOM   4035  HB2 PRO   300       8.730  32.983  32.727  1.00  0.00           H  
ATOM   4036  HB3 PRO   300      10.399  32.695  32.256  1.00  0.00           H  
ATOM   4037  HG2 PRO   300       9.055  35.344  32.753  1.00  0.00           H  
ATOM   4038  HG3 PRO   300      10.083  34.892  31.388  1.00  0.00           H  
ATOM   4039  HD2 PRO   300      12.060  35.026  32.723  1.00  0.00           H  
ATOM   4040  HD3 PRO   300      11.060  36.294  33.449  1.00  0.00           H  
ATOM   4041  N   CYS   301      12.051  31.720  34.834  1.00  0.00           N  
ATOM   4042  CA  CYS   301      12.756  30.451  34.996  1.00  0.00           C  
ATOM   4043  C   CYS   301      12.745  29.898  36.427  1.00  0.00           C  
ATOM   4044  O   CYS   301      12.756  28.678  36.593  1.00  0.00           O  
ATOM   4045  CB  CYS   301      14.197  30.658  34.497  1.00  0.00           C  
ATOM   4046  SG  CYS   301      14.285  31.261  32.787  1.00  0.00           S  
ATOM   4047  H   CYS   301      12.639  32.536  34.739  1.00  0.00           H  
ATOM   4048  HA  CYS   301      12.267  29.699  34.377  1.00  0.00           H  
ATOM   4049  HB2 CYS   301      14.755  29.724  34.562  1.00  0.00           H  
ATOM   4050  HB3 CYS   301      14.722  31.374  35.130  1.00  0.00           H  
ATOM   4051  N   THR   302      12.720  30.792  37.424  1.00  0.00           N  
ATOM   4052  CA  THR   302      12.821  30.460  38.846  1.00  0.00           C  
ATOM   4053  C   THR   302      11.456  30.357  39.553  1.00  0.00           C  
ATOM   4054  O   THR   302      11.450  30.121  40.760  1.00  0.00           O  
ATOM   4055  CB  THR   302      13.662  31.540  39.571  1.00  0.00           C  
ATOM   4056  OG1 THR   302      13.083  32.824  39.441  1.00  0.00           O  
ATOM   4057  CG2 THR   302      15.100  31.577  39.056  1.00  0.00           C  
ATOM   4058  H   THR   302      12.681  31.780  37.213  1.00  0.00           H  
ATOM   4059  HA  THR   302      13.319  29.496  38.970  1.00  0.00           H  
ATOM   4060  HB  THR   302      13.709  31.314  40.637  1.00  0.00           H  
ATOM   4061 HG21 THR   302      15.173  31.943  38.034  1.00  0.00           H  
ATOM   4062 HG22 THR   302      15.500  30.567  39.065  1.00  0.00           H  
ATOM   4063 HG23 THR   302      15.737  32.193  39.688  1.00  0.00           H  
ATOM   4064  HG1 THR   302      13.746  33.480  39.681  1.00  0.00           H  
ATOM   4065  N   LYS   303      10.343  30.497  38.808  1.00  0.00           N  
ATOM   4066  CA  LYS   303       8.961  30.502  39.303  1.00  0.00           C  
ATOM   4067  C   LYS   303       8.570  29.305  40.191  1.00  0.00           C  
ATOM   4068  O   LYS   303       7.881  29.509  41.189  1.00  0.00           O  
ATOM   4069  CB  LYS   303       7.988  30.620  38.110  1.00  0.00           C  
ATOM   4070  CG  LYS   303       8.069  31.947  37.331  1.00  0.00           C  
ATOM   4071  CD  LYS   303       7.631  33.189  38.126  1.00  0.00           C  
ATOM   4072  CE  LYS   303       8.806  34.101  38.506  1.00  0.00           C  
ATOM   4073  NZ  LYS   303       8.376  35.189  39.396  1.00  0.00           N1+
ATOM   4074  H   LYS   303      10.448  30.668  37.818  1.00  0.00           H  
ATOM   4075  HA  LYS   303       8.862  31.394  39.919  1.00  0.00           H  
ATOM   4076  HB2 LYS   303       6.961  30.496  38.458  1.00  0.00           H  
ATOM   4077  HB3 LYS   303       8.167  29.795  37.419  1.00  0.00           H  
ATOM   4078  HG2 LYS   303       7.452  31.862  36.435  1.00  0.00           H  
ATOM   4079  HG3 LYS   303       9.086  32.090  36.972  1.00  0.00           H  
ATOM   4080  HD2 LYS   303       7.094  32.885  39.026  1.00  0.00           H  
ATOM   4081  HD3 LYS   303       6.913  33.758  37.534  1.00  0.00           H  
ATOM   4082  HE2 LYS   303       9.245  34.539  37.611  1.00  0.00           H  
ATOM   4083  HE3 LYS   303       9.591  33.535  39.011  1.00  0.00           H  
ATOM   4084  HZ1 LYS   303       8.026  34.787  40.260  1.00  0.00           H  
ATOM   4085  HZ2 LYS   303       9.178  35.765  39.617  1.00  0.00           H  
ATOM   4086  HZ3 LYS   303       7.658  35.745  38.957  1.00  0.00           H  
ATOM   4087  N   ARG   304       9.040  28.094  39.838  1.00  0.00           N  
ATOM   4088  CA  ARG   304       8.772  26.857  40.582  1.00  0.00           C  
ATOM   4089  C   ARG   304       9.663  26.658  41.828  1.00  0.00           C  
ATOM   4090  O   ARG   304       9.465  25.670  42.536  1.00  0.00           O  
ATOM   4091  CB  ARG   304       8.834  25.654  39.615  1.00  0.00           C  
ATOM   4092  CG  ARG   304      10.237  25.211  39.156  1.00  0.00           C  
ATOM   4093  CD  ARG   304      10.147  24.074  38.126  1.00  0.00           C  
ATOM   4094  NE  ARG   304      11.450  23.459  37.841  1.00  0.00           N  
ATOM   4095  CZ  ARG   304      12.460  24.000  37.141  1.00  0.00           C  
ATOM   4096  NH1 ARG   304      12.386  25.232  36.619  1.00  0.00           N  
ATOM   4097  NH2 ARG   304      13.571  23.282  36.947  1.00  0.00           N1+
ATOM   4098  H   ARG   304       9.616  28.008  39.014  1.00  0.00           H  
ATOM   4099  HA  ARG   304       7.747  26.907  40.954  1.00  0.00           H  
ATOM   4100  HB2 ARG   304       8.216  25.869  38.742  1.00  0.00           H  
ATOM   4101  HB3 ARG   304       8.357  24.803  40.103  1.00  0.00           H  
ATOM   4102  HG2 ARG   304      10.892  24.933  39.983  1.00  0.00           H  
ATOM   4103  HG3 ARG   304      10.699  26.075  38.678  1.00  0.00           H  
ATOM   4104  HD2 ARG   304       9.802  24.476  37.172  1.00  0.00           H  
ATOM   4105  HD3 ARG   304       9.410  23.329  38.426  1.00  0.00           H  
ATOM   4106  HE  ARG   304      11.588  22.542  38.241  1.00  0.00           H  
ATOM   4107 HH11 ARG   304      13.168  25.606  36.096  1.00  0.00           H  
ATOM   4108 HH12 ARG   304      11.559  25.796  36.747  1.00  0.00           H  
ATOM   4109 HH21 ARG   304      14.331  23.682  36.410  1.00  0.00           H  
ATOM   4110 HH22 ARG   304      13.651  22.342  37.306  1.00  0.00           H  
ATOM   4111  N   PHE   305      10.614  27.575  42.070  1.00  0.00           N  
ATOM   4112  CA  PHE   305      11.556  27.544  43.190  1.00  0.00           C  
ATOM   4113  C   PHE   305      11.425  28.768  44.117  1.00  0.00           C  
ATOM   4114  O   PHE   305      12.198  28.862  45.072  1.00  0.00           O  
ATOM   4115  CB  PHE   305      12.992  27.417  42.634  1.00  0.00           C  
ATOM   4116  CG  PHE   305      13.303  26.139  41.871  1.00  0.00           C  
ATOM   4117  CD1 PHE   305      13.088  24.875  42.463  1.00  0.00           C  
ATOM   4118  CD2 PHE   305      13.890  26.204  40.589  1.00  0.00           C  
ATOM   4119  CE1 PHE   305      13.427  23.718  41.774  1.00  0.00           C  
ATOM   4120  CE2 PHE   305      14.226  25.035  39.920  1.00  0.00           C  
ATOM   4121  CZ  PHE   305      13.994  23.798  40.508  1.00  0.00           C  
ATOM   4122  H   PHE   305      10.711  28.363  41.443  1.00  0.00           H  
ATOM   4123  HA  PHE   305      11.355  26.683  43.829  1.00  0.00           H  
ATOM   4124  HB2 PHE   305      13.709  27.472  43.449  1.00  0.00           H  
ATOM   4125  HB3 PHE   305      13.201  28.271  41.989  1.00  0.00           H  
ATOM   4126  HD1 PHE   305      12.666  24.800  43.454  1.00  0.00           H  
ATOM   4127  HD2 PHE   305      14.090  27.159  40.126  1.00  0.00           H  
ATOM   4128  HE1 PHE   305      13.260  22.752  42.228  1.00  0.00           H  
ATOM   4129  HE2 PHE   305      14.679  25.089  38.941  1.00  0.00           H  
ATOM   4130  HZ  PHE   305      14.263  22.893  39.983  1.00  0.00           H  
ATOM   4131  N   GLU   306      10.459  29.671  43.853  1.00  0.00           N  
ATOM   4132  CA  GLU   306      10.160  30.826  44.703  1.00  0.00           C  
ATOM   4133  C   GLU   306       9.613  30.399  46.075  1.00  0.00           C  
ATOM   4134  O   GLU   306       8.646  29.640  46.141  1.00  0.00           O  
ATOM   4135  CB  GLU   306       9.174  31.783  44.005  1.00  0.00           C  
ATOM   4136  CG  GLU   306       9.775  32.497  42.784  1.00  0.00           C  
ATOM   4137  CD  GLU   306       8.806  33.511  42.181  1.00  0.00           C  
ATOM   4138  OE1 GLU   306       9.100  34.721  42.281  1.00  0.00           O  
ATOM   4139  OE2 GLU   306       7.793  33.070  41.599  1.00  0.00           O1-
ATOM   4140  H   GLU   306       9.852  29.537  43.057  1.00  0.00           H  
ATOM   4141  HA  GLU   306      11.095  31.367  44.861  1.00  0.00           H  
ATOM   4142  HB2 GLU   306       8.829  32.535  44.718  1.00  0.00           H  
ATOM   4143  HB3 GLU   306       8.283  31.230  43.699  1.00  0.00           H  
ATOM   4144  HG2 GLU   306      10.034  31.775  42.015  1.00  0.00           H  
ATOM   4145  HG3 GLU   306      10.698  33.005  43.062  1.00  0.00           H  
ATOM   4146  N   MET   307      10.250  30.919  47.132  1.00  0.00           N  
ATOM   4147  CA  MET   307       9.912  30.673  48.531  1.00  0.00           C  
ATOM   4148  C   MET   307      10.090  31.974  49.329  1.00  0.00           C  
ATOM   4149  O   MET   307      10.826  32.865  48.901  1.00  0.00           O  
ATOM   4150  CB  MET   307      10.779  29.509  49.068  1.00  0.00           C  
ATOM   4151  CG  MET   307      12.283  29.812  49.215  1.00  0.00           C  
ATOM   4152  SD  MET   307      13.289  28.404  49.750  1.00  0.00           S  
ATOM   4153  CE  MET   307      13.455  27.511  48.180  1.00  0.00           C  
ATOM   4154  H   MET   307      11.033  31.538  46.975  1.00  0.00           H  
ATOM   4155  HA  MET   307       8.860  30.388  48.601  1.00  0.00           H  
ATOM   4156  HB2 MET   307      10.645  28.637  48.427  1.00  0.00           H  
ATOM   4157  HB3 MET   307      10.395  29.210  50.044  1.00  0.00           H  
ATOM   4158  HG2 MET   307      12.426  30.601  49.952  1.00  0.00           H  
ATOM   4159  HG3 MET   307      12.694  30.183  48.277  1.00  0.00           H  
ATOM   4160  HE1 MET   307      14.073  26.623  48.317  1.00  0.00           H  
ATOM   4161  HE2 MET   307      13.931  28.145  47.431  1.00  0.00           H  
ATOM   4162  HE3 MET   307      12.481  27.201  47.803  1.00  0.00           H  
ATOM   4163  N   THR   308       9.416  32.052  50.488  1.00  0.00           N  
ATOM   4164  CA  THR   308       9.449  33.209  51.384  1.00  0.00           C  
ATOM   4165  C   THR   308      10.764  33.252  52.192  1.00  0.00           C  
ATOM   4166  O   THR   308      10.826  32.761  53.321  1.00  0.00           O  
ATOM   4167  CB  THR   308       8.228  33.217  52.345  1.00  0.00           C  
ATOM   4168  CG2 THR   308       8.131  34.448  53.268  1.00  0.00           C  
ATOM   4169  OG1 THR   308       7.040  33.170  51.577  1.00  0.00           O  
ATOM   4170  H   THR   308       8.818  31.291  50.775  1.00  0.00           H  
ATOM   4171  HA  THR   308       9.397  34.116  50.778  1.00  0.00           H  
ATOM   4172  HB  THR   308       8.238  32.317  52.961  1.00  0.00           H  
ATOM   4173 HG21 THR   308       8.135  35.374  52.692  1.00  0.00           H  
ATOM   4174 HG22 THR   308       8.956  34.498  53.979  1.00  0.00           H  
ATOM   4175 HG23 THR   308       7.212  34.427  53.854  1.00  0.00           H  
ATOM   4176  HG1 THR   308       6.291  33.297  52.164  1.00  0.00           H  
ATOM   4177  N   LEU   309      11.801  33.835  51.570  1.00  0.00           N  
ATOM   4178  CA  LEU   309      13.099  34.102  52.183  1.00  0.00           C  
ATOM   4179  C   LEU   309      12.964  35.331  53.110  1.00  0.00           C  
ATOM   4180  O   LEU   309      12.499  36.368  52.633  1.00  0.00           O  
ATOM   4181  CB  LEU   309      14.122  34.401  51.061  1.00  0.00           C  
ATOM   4182  CG  LEU   309      14.482  33.192  50.168  1.00  0.00           C  
ATOM   4183  CD1 LEU   309      15.455  33.608  49.051  1.00  0.00           C  
ATOM   4184  CD2 LEU   309      15.041  32.004  50.967  1.00  0.00           C  
ATOM   4185  H   LEU   309      11.677  34.183  50.630  1.00  0.00           H  
ATOM   4186  HA  LEU   309      13.403  33.207  52.720  1.00  0.00           H  
ATOM   4187  HB2 LEU   309      15.042  34.776  51.512  1.00  0.00           H  
ATOM   4188  HB3 LEU   309      13.749  35.216  50.436  1.00  0.00           H  
ATOM   4189  HG  LEU   309      13.566  32.859  49.680  1.00  0.00           H  
ATOM   4190 HD11 LEU   309      16.492  33.432  49.333  1.00  0.00           H  
ATOM   4191 HD12 LEU   309      15.367  34.666  48.815  1.00  0.00           H  
ATOM   4192 HD13 LEU   309      15.270  33.054  48.132  1.00  0.00           H  
ATOM   4193 HD21 LEU   309      15.449  32.319  51.926  1.00  0.00           H  
ATOM   4194 HD22 LEU   309      15.834  31.483  50.430  1.00  0.00           H  
ATOM   4195 HD23 LEU   309      14.263  31.269  51.170  1.00  0.00           H  
ATOM   4196  N   PRO   310      13.366  35.220  54.399  1.00  0.00           N  
ATOM   4197  CA  PRO   310      13.307  36.340  55.363  1.00  0.00           C  
ATOM   4198  C   PRO   310      14.446  37.377  55.190  1.00  0.00           C  
ATOM   4199  O   PRO   310      14.881  37.978  56.172  1.00  0.00           O  
ATOM   4200  CB  PRO   310      13.339  35.610  56.718  1.00  0.00           C  
ATOM   4201  CG  PRO   310      14.221  34.399  56.469  1.00  0.00           C  
ATOM   4202  CD  PRO   310      13.864  34.002  55.040  1.00  0.00           C  
ATOM   4203  HA  PRO   310      12.362  36.879  55.271  1.00  0.00           H  
ATOM   4204  HB2 PRO   310      12.330  35.277  56.967  1.00  0.00           H  
ATOM   4205  HB3 PRO   310      13.689  36.215  57.555  1.00  0.00           H  
ATOM   4206  HG2 PRO   310      14.070  33.594  57.189  1.00  0.00           H  
ATOM   4207  HG3 PRO   310      15.268  34.696  56.519  1.00  0.00           H  
ATOM   4208  HD2 PRO   310      14.722  33.573  54.522  1.00  0.00           H  
ATOM   4209  HD3 PRO   310      13.060  33.270  55.047  1.00  0.00           H  
ATOM   4210  N   PHE   311      14.905  37.562  53.944  1.00  0.00           N  
ATOM   4211  CA  PHE   311      16.009  38.421  53.542  1.00  0.00           C  
ATOM   4212  C   PHE   311      15.917  38.766  52.047  1.00  0.00           C  
ATOM   4213  O   PHE   311      15.339  38.013  51.262  1.00  0.00           O  
ATOM   4214  CB  PHE   311      17.366  37.791  53.931  1.00  0.00           C  
ATOM   4215  CG  PHE   311      17.577  36.334  53.538  1.00  0.00           C  
ATOM   4216  CD1 PHE   311      17.817  35.973  52.195  1.00  0.00           C  
ATOM   4217  CD2 PHE   311      17.407  35.312  54.495  1.00  0.00           C  
ATOM   4218  CE1 PHE   311      17.962  34.639  51.845  1.00  0.00           C  
ATOM   4219  CE2 PHE   311      17.534  33.980  54.123  1.00  0.00           C  
ATOM   4220  CZ  PHE   311      17.824  33.648  52.807  1.00  0.00           C  
ATOM   4221  H   PHE   311      14.463  37.063  53.184  1.00  0.00           H  
ATOM   4222  HA  PHE   311      15.909  39.365  54.082  1.00  0.00           H  
ATOM   4223  HB2 PHE   311      17.520  37.889  55.007  1.00  0.00           H  
ATOM   4224  HB3 PHE   311      18.163  38.380  53.476  1.00  0.00           H  
ATOM   4225  HD1 PHE   311      17.892  36.732  51.433  1.00  0.00           H  
ATOM   4226  HD2 PHE   311      17.183  35.563  55.521  1.00  0.00           H  
ATOM   4227  HE1 PHE   311      18.169  34.371  50.820  1.00  0.00           H  
ATOM   4228  HE2 PHE   311      17.403  33.200  54.859  1.00  0.00           H  
ATOM   4229  HZ  PHE   311      17.923  32.614  52.519  1.00  0.00           H  
ATOM   4230  N   GLN   312      16.514  39.915  51.703  1.00  0.00           N  
ATOM   4231  CA  GLN   312      16.527  40.535  50.378  1.00  0.00           C  
ATOM   4232  C   GLN   312      17.759  40.156  49.529  1.00  0.00           C  
ATOM   4233  O   GLN   312      17.849  40.619  48.393  1.00  0.00           O  
ATOM   4234  CB  GLN   312      16.430  42.075  50.568  1.00  0.00           C  
ATOM   4235  CG  GLN   312      17.693  42.836  51.066  1.00  0.00           C  
ATOM   4236  CD  GLN   312      18.195  42.446  52.463  1.00  0.00           C  
ATOM   4237  OE1 GLN   312      17.405  42.172  53.364  1.00  0.00           O  
ATOM   4238  NE2 GLN   312      19.515  42.436  52.657  1.00  0.00           N  
ATOM   4239  H   GLN   312      16.954  40.464  52.430  1.00  0.00           H  
ATOM   4240  HA  GLN   312      15.643  40.207  49.828  1.00  0.00           H  
ATOM   4241  HB2 GLN   312      15.590  42.302  51.226  1.00  0.00           H  
ATOM   4242  HB3 GLN   312      16.152  42.511  49.608  1.00  0.00           H  
ATOM   4243  HG2 GLN   312      17.469  43.903  51.092  1.00  0.00           H  
ATOM   4244  HG3 GLN   312      18.504  42.727  50.346  1.00  0.00           H  
ATOM   4245 HE21 GLN   312      20.148  42.668  51.906  1.00  0.00           H  
ATOM   4246 HE22 GLN   312      19.895  42.150  53.549  1.00  0.00           H  
ATOM   4247  N   GLN   313      18.700  39.377  50.086  1.00  0.00           N  
ATOM   4248  CA  GLN   313      20.055  39.220  49.558  1.00  0.00           C  
ATOM   4249  C   GLN   313      20.636  37.846  49.917  1.00  0.00           C  
ATOM   4250  O   GLN   313      20.278  37.289  50.950  1.00  0.00           O  
ATOM   4251  CB  GLN   313      20.888  40.393  50.127  1.00  0.00           C  
ATOM   4252  CG  GLN   313      22.420  40.313  49.985  1.00  0.00           C  
ATOM   4253  CD  GLN   313      23.099  41.501  50.664  1.00  0.00           C  
ATOM   4254  OE1 GLN   313      23.621  42.389  49.996  1.00  0.00           O  
ATOM   4255  NE2 GLN   313      23.086  41.526  51.999  1.00  0.00           N  
ATOM   4256  H   GLN   313      18.549  39.001  51.011  1.00  0.00           H  
ATOM   4257  HA  GLN   313      20.036  39.288  48.469  1.00  0.00           H  
ATOM   4258  HB2 GLN   313      20.655  40.481  51.187  1.00  0.00           H  
ATOM   4259  HB3 GLN   313      20.543  41.322  49.670  1.00  0.00           H  
ATOM   4260  HG2 GLN   313      22.688  40.283  48.929  1.00  0.00           H  
ATOM   4261  HG3 GLN   313      22.819  39.408  50.444  1.00  0.00           H  
ATOM   4262 HE21 GLN   313      22.609  40.802  52.527  1.00  0.00           H  
ATOM   4263 HE22 GLN   313      23.531  42.284  52.496  1.00  0.00           H  
ATOM   4264  N   PHE   314      21.567  37.349  49.089  1.00  0.00           N  
ATOM   4265  CA  PHE   314      22.370  36.164  49.384  1.00  0.00           C  
ATOM   4266  C   PHE   314      23.718  36.254  48.661  1.00  0.00           C  
ATOM   4267  O   PHE   314      23.756  36.685  47.509  1.00  0.00           O  
ATOM   4268  CB  PHE   314      21.591  34.872  49.038  1.00  0.00           C  
ATOM   4269  CG  PHE   314      21.324  34.596  47.564  1.00  0.00           C  
ATOM   4270  CD1 PHE   314      20.278  35.268  46.899  1.00  0.00           C  
ATOM   4271  CD2 PHE   314      22.196  33.777  46.812  1.00  0.00           C  
ATOM   4272  CE1 PHE   314      20.075  35.071  45.541  1.00  0.00           C  
ATOM   4273  CE2 PHE   314      21.970  33.585  45.454  1.00  0.00           C  
ATOM   4274  CZ  PHE   314      20.907  34.220  44.824  1.00  0.00           C  
ATOM   4275  H   PHE   314      21.799  37.837  48.233  1.00  0.00           H  
ATOM   4276  HA  PHE   314      22.575  36.171  50.453  1.00  0.00           H  
ATOM   4277  HB2 PHE   314      20.635  34.873  49.564  1.00  0.00           H  
ATOM   4278  HB3 PHE   314      22.140  34.021  49.444  1.00  0.00           H  
ATOM   4279  HD1 PHE   314      19.635  35.942  47.444  1.00  0.00           H  
ATOM   4280  HD2 PHE   314      23.033  33.291  47.291  1.00  0.00           H  
ATOM   4281  HE1 PHE   314      19.270  35.589  45.041  1.00  0.00           H  
ATOM   4282  HE2 PHE   314      22.627  32.945  44.884  1.00  0.00           H  
ATOM   4283  HZ  PHE   314      20.740  34.069  43.768  1.00  0.00           H  
ATOM   4284  N   GLU   315      24.791  35.807  49.336  1.00  0.00           N  
ATOM   4285  CA  GLU   315      26.114  35.666  48.733  1.00  0.00           C  
ATOM   4286  C   GLU   315      26.369  34.197  48.379  1.00  0.00           C  
ATOM   4287  O   GLU   315      26.241  33.323  49.238  1.00  0.00           O  
ATOM   4288  CB  GLU   315      27.208  36.242  49.656  1.00  0.00           C  
ATOM   4289  CG  GLU   315      28.596  36.280  48.976  1.00  0.00           C  
ATOM   4290  CD  GLU   315      29.670  36.925  49.845  1.00  0.00           C  
ATOM   4291  OE1 GLU   315      29.923  36.382  50.941  1.00  0.00           O  
ATOM   4292  OE2 GLU   315      30.254  37.931  49.390  1.00  0.00           O1-
ATOM   4293  H   GLU   315      24.691  35.474  50.286  1.00  0.00           H  
ATOM   4294  HA  GLU   315      26.154  36.240  47.810  1.00  0.00           H  
ATOM   4295  HB2 GLU   315      27.261  35.656  50.575  1.00  0.00           H  
ATOM   4296  HB3 GLU   315      26.925  37.251  49.960  1.00  0.00           H  
ATOM   4297  HG2 GLU   315      28.529  36.831  48.038  1.00  0.00           H  
ATOM   4298  HG3 GLU   315      28.935  35.276  48.721  1.00  0.00           H  
ATOM   4299  N   ILE   316      26.764  33.983  47.116  1.00  0.00           N  
ATOM   4300  CA  ILE   316      27.220  32.710  46.573  1.00  0.00           C  
ATOM   4301  C   ILE   316      28.684  32.507  47.007  1.00  0.00           C  
ATOM   4302  O   ILE   316      29.589  33.115  46.433  1.00  0.00           O  
ATOM   4303  CB  ILE   316      27.132  32.696  45.018  1.00  0.00           C  
ATOM   4304  CG2 ILE   316      27.680  31.398  44.380  1.00  0.00           C  
ATOM   4305  CG1 ILE   316      25.687  32.955  44.532  1.00  0.00           C  
ATOM   4306  CD1 ILE   316      25.600  33.309  43.043  1.00  0.00           C  
ATOM   4307  H   ILE   316      26.829  34.771  46.484  1.00  0.00           H  
ATOM   4308  HA  ILE   316      26.599  31.902  46.966  1.00  0.00           H  
ATOM   4309  HB  ILE   316      27.743  33.519  44.648  1.00  0.00           H  
ATOM   4310 HG12 ILE   316      25.232  33.779  45.081  1.00  0.00           H  
ATOM   4311 HG13 ILE   316      25.069  32.084  44.745  1.00  0.00           H  
ATOM   4312 HG21 ILE   316      27.077  30.538  44.669  1.00  0.00           H  
ATOM   4313 HG22 ILE   316      28.712  31.186  44.657  1.00  0.00           H  
ATOM   4314 HG23 ILE   316      27.668  31.458  43.293  1.00  0.00           H  
ATOM   4315 HD11 ILE   316      26.315  34.087  42.787  1.00  0.00           H  
ATOM   4316 HD12 ILE   316      24.606  33.675  42.795  1.00  0.00           H  
ATOM   4317 HD13 ILE   316      25.805  32.449  42.408  1.00  0.00           H  
ATOM   4318  N   GLN   317      28.862  31.682  48.045  1.00  0.00           N  
ATOM   4319  CA  GLN   317      30.147  31.352  48.643  1.00  0.00           C  
ATOM   4320  C   GLN   317      30.573  29.958  48.168  1.00  0.00           C  
ATOM   4321  O   GLN   317      30.164  28.964  48.763  1.00  0.00           O  
ATOM   4322  CB  GLN   317      30.035  31.443  50.175  1.00  0.00           C  
ATOM   4323  CG  GLN   317      29.865  32.886  50.690  1.00  0.00           C  
ATOM   4324  CD  GLN   317      29.932  32.999  52.217  1.00  0.00           C  
ATOM   4325  OE1 GLN   317      29.959  32.003  52.937  1.00  0.00           O  
ATOM   4326  NE2 GLN   317      29.951  34.230  52.725  1.00  0.00           N  
ATOM   4327  H   GLN   317      28.057  31.226  48.457  1.00  0.00           H  
ATOM   4328  HA  GLN   317      30.897  32.070  48.334  1.00  0.00           H  
ATOM   4329  HB2 GLN   317      30.935  31.012  50.616  1.00  0.00           H  
ATOM   4330  HB3 GLN   317      29.196  30.837  50.513  1.00  0.00           H  
ATOM   4331  HG2 GLN   317      28.911  33.296  50.354  1.00  0.00           H  
ATOM   4332  HG3 GLN   317      30.644  33.522  50.267  1.00  0.00           H  
ATOM   4333 HE21 GLN   317      29.895  35.038  52.108  1.00  0.00           H  
ATOM   4334 HE22 GLN   317      29.979  34.368  53.724  1.00  0.00           H  
ATOM   4335  N   GLY   318      31.359  29.903  47.082  1.00  0.00           N  
ATOM   4336  CA  GLY   318      31.734  28.656  46.412  1.00  0.00           C  
ATOM   4337  C   GLY   318      32.543  27.706  47.313  1.00  0.00           C  
ATOM   4338  O   GLY   318      33.280  28.154  48.194  1.00  0.00           O  
ATOM   4339  H   GLY   318      31.670  30.767  46.660  1.00  0.00           H  
ATOM   4340  HA2 GLY   318      32.315  28.903  45.528  1.00  0.00           H  
ATOM   4341  HA3 GLY   318      30.829  28.162  46.063  1.00  0.00           H  
ATOM   4342  N   ILE   319      32.398  26.391  47.069  1.00  0.00           N  
ATOM   4343  CA  ILE   319      33.006  25.318  47.865  1.00  0.00           C  
ATOM   4344  C   ILE   319      33.519  24.126  47.013  1.00  0.00           C  
ATOM   4345  O   ILE   319      34.232  23.281  47.551  1.00  0.00           O  
ATOM   4346  CB  ILE   319      32.030  24.850  48.989  1.00  0.00           C  
ATOM   4347  CG2 ILE   319      30.802  24.077  48.470  1.00  0.00           C  
ATOM   4348  CG1 ILE   319      32.731  24.077  50.129  1.00  0.00           C  
ATOM   4349  CD1 ILE   319      31.928  24.049  51.437  1.00  0.00           C  
ATOM   4350  H   ILE   319      31.775  26.099  46.329  1.00  0.00           H  
ATOM   4351  HA  ILE   319      33.903  25.717  48.342  1.00  0.00           H  
ATOM   4352  HB  ILE   319      31.640  25.764  49.440  1.00  0.00           H  
ATOM   4353 HG12 ILE   319      33.702  24.526  50.336  1.00  0.00           H  
ATOM   4354 HG13 ILE   319      32.936  23.052  49.820  1.00  0.00           H  
ATOM   4355 HG21 ILE   319      31.072  23.116  48.033  1.00  0.00           H  
ATOM   4356 HG22 ILE   319      30.278  24.657  47.716  1.00  0.00           H  
ATOM   4357 HG23 ILE   319      30.086  23.884  49.269  1.00  0.00           H  
ATOM   4358 HD11 ILE   319      31.504  25.026  51.672  1.00  0.00           H  
ATOM   4359 HD12 ILE   319      32.564  23.757  52.272  1.00  0.00           H  
ATOM   4360 HD13 ILE   319      31.109  23.331  51.383  1.00  0.00           H  
ATOM   4361  N   GLY   320      33.237  24.109  45.697  1.00  0.00           N  
ATOM   4362  CA  GLY   320      33.968  23.315  44.702  1.00  0.00           C  
ATOM   4363  C   GLY   320      33.611  21.826  44.620  1.00  0.00           C  
ATOM   4364  O   GLY   320      34.346  21.080  43.973  1.00  0.00           O  
ATOM   4365  H   GLY   320      32.650  24.840  45.317  1.00  0.00           H  
ATOM   4366  HA2 GLY   320      35.035  23.370  44.911  1.00  0.00           H  
ATOM   4367  HA3 GLY   320      33.809  23.765  43.721  1.00  0.00           H  
ATOM   4368  N   ASN   321      32.529  21.381  45.274  1.00  0.00           N  
ATOM   4369  CA  ASN   321      32.109  19.978  45.331  1.00  0.00           C  
ATOM   4370  C   ASN   321      31.331  19.604  44.056  1.00  0.00           C  
ATOM   4371  O   ASN   321      30.116  19.776  44.017  1.00  0.00           O  
ATOM   4372  CB  ASN   321      31.276  19.788  46.620  1.00  0.00           C  
ATOM   4373  CG  ASN   321      32.129  19.596  47.880  1.00  0.00           C  
ATOM   4374  OD1 ASN   321      32.158  18.506  48.447  1.00  0.00           O  
ATOM   4375  ND2 ASN   321      32.828  20.638  48.333  1.00  0.00           N  
ATOM   4376  H   ASN   321      31.941  22.044  45.759  1.00  0.00           H  
ATOM   4377  HA  ASN   321      33.021  19.382  45.413  1.00  0.00           H  
ATOM   4378  HB2 ASN   321      30.680  18.883  46.518  1.00  0.00           H  
ATOM   4379  HB3 ASN   321      30.562  20.601  46.761  1.00  0.00           H  
ATOM   4380 HD21 ASN   321      32.834  21.520  47.841  1.00  0.00           H  
ATOM   4381 HD22 ASN   321      33.396  20.536  49.162  1.00  0.00           H  
ATOM   4382  N   TYR   322      32.050  19.082  43.043  1.00  0.00           N  
ATOM   4383  CA  TYR   322      31.517  18.671  41.734  1.00  0.00           C  
ATOM   4384  C   TYR   322      30.342  17.679  41.800  1.00  0.00           C  
ATOM   4385  O   TYR   322      29.422  17.796  40.994  1.00  0.00           O  
ATOM   4386  CB  TYR   322      32.664  18.095  40.867  1.00  0.00           C  
ATOM   4387  CG  TYR   322      32.271  17.532  39.501  1.00  0.00           C  
ATOM   4388  CD1 TYR   322      32.368  18.335  38.346  1.00  0.00           C  
ATOM   4389  CD2 TYR   322      31.780  16.212  39.380  1.00  0.00           C  
ATOM   4390  CE1 TYR   322      31.944  17.838  37.098  1.00  0.00           C  
ATOM   4391  CE2 TYR   322      31.336  15.722  38.138  1.00  0.00           C  
ATOM   4392  CZ  TYR   322      31.410  16.539  36.995  1.00  0.00           C  
ATOM   4393  OH  TYR   322      30.958  16.079  35.793  1.00  0.00           O  
ATOM   4394  H   TYR   322      33.050  18.997  43.157  1.00  0.00           H  
ATOM   4395  HA  TYR   322      31.157  19.579  41.246  1.00  0.00           H  
ATOM   4396  HB2 TYR   322      33.151  17.291  41.420  1.00  0.00           H  
ATOM   4397  HB3 TYR   322      33.422  18.866  40.730  1.00  0.00           H  
ATOM   4398  HD1 TYR   322      32.748  19.344  38.414  1.00  0.00           H  
ATOM   4399  HD2 TYR   322      31.696  15.582  40.253  1.00  0.00           H  
ATOM   4400  HE1 TYR   322      31.999  18.466  36.223  1.00  0.00           H  
ATOM   4401  HE2 TYR   322      30.926  14.725  38.067  1.00  0.00           H  
ATOM   4402  HH  TYR   322      30.538  15.217  35.844  1.00  0.00           H  
ATOM   4403  N   GLN   323      30.412  16.704  42.722  1.00  0.00           N  
ATOM   4404  CA  GLN   323      29.444  15.611  42.815  1.00  0.00           C  
ATOM   4405  C   GLN   323      28.074  16.116  43.305  1.00  0.00           C  
ATOM   4406  O   GLN   323      27.055  15.735  42.731  1.00  0.00           O  
ATOM   4407  CB  GLN   323      30.023  14.506  43.728  1.00  0.00           C  
ATOM   4408  CG  GLN   323      29.442  13.096  43.478  1.00  0.00           C  
ATOM   4409  CD  GLN   323      29.802  12.471  42.120  1.00  0.00           C  
ATOM   4410  OE1 GLN   323      29.087  11.598  41.638  1.00  0.00           O  
ATOM   4411  NE2 GLN   323      30.909  12.886  41.497  1.00  0.00           N  
ATOM   4412  H   GLN   323      31.189  16.677  43.367  1.00  0.00           H  
ATOM   4413  HA  GLN   323      29.308  15.216  41.807  1.00  0.00           H  
ATOM   4414  HB2 GLN   323      29.861  14.770  44.773  1.00  0.00           H  
ATOM   4415  HB3 GLN   323      31.109  14.464  43.624  1.00  0.00           H  
ATOM   4416  HG2 GLN   323      28.356  13.120  43.578  1.00  0.00           H  
ATOM   4417  HG3 GLN   323      29.802  12.419  44.252  1.00  0.00           H  
ATOM   4418 HE21 GLN   323      31.492  13.596  41.914  1.00  0.00           H  
ATOM   4419 HE22 GLN   323      31.161  12.479  40.609  1.00  0.00           H  
ATOM   4420  N   GLN   324      28.089  17.017  44.301  1.00  0.00           N  
ATOM   4421  CA  GLN   324      26.922  17.740  44.804  1.00  0.00           C  
ATOM   4422  C   GLN   324      26.385  18.779  43.803  1.00  0.00           C  
ATOM   4423  O   GLN   324      25.177  19.012  43.791  1.00  0.00           O  
ATOM   4424  CB  GLN   324      27.248  18.402  46.162  1.00  0.00           C  
ATOM   4425  CG  GLN   324      27.403  17.420  47.344  1.00  0.00           C  
ATOM   4426  CD  GLN   324      28.853  17.018  47.636  1.00  0.00           C  
ATOM   4427  OE1 GLN   324      29.572  16.548  46.757  1.00  0.00           O  
ATOM   4428  NE2 GLN   324      29.293  17.192  48.883  1.00  0.00           N  
ATOM   4429  H   GLN   324      28.971  17.259  44.731  1.00  0.00           H  
ATOM   4430  HA  GLN   324      26.124  17.013  44.963  1.00  0.00           H  
ATOM   4431  HB2 GLN   324      26.430  19.080  46.414  1.00  0.00           H  
ATOM   4432  HB3 GLN   324      28.127  19.043  46.074  1.00  0.00           H  
ATOM   4433  HG2 GLN   324      26.803  16.522  47.187  1.00  0.00           H  
ATOM   4434  HG3 GLN   324      26.996  17.894  48.239  1.00  0.00           H  
ATOM   4435 HE21 GLN   324      28.688  17.574  49.594  1.00  0.00           H  
ATOM   4436 HE22 GLN   324      30.251  16.966  49.114  1.00  0.00           H  
ATOM   4437  N   CYS   325      27.270  19.353  42.965  1.00  0.00           N  
ATOM   4438  CA  CYS   325      26.901  20.247  41.867  1.00  0.00           C  
ATOM   4439  C   CYS   325      26.104  19.520  40.772  1.00  0.00           C  
ATOM   4440  O   CYS   325      25.061  20.026  40.363  1.00  0.00           O  
ATOM   4441  CB  CYS   325      28.141  20.961  41.292  1.00  0.00           C  
ATOM   4442  SG  CYS   325      27.796  22.037  39.873  1.00  0.00           S  
ATOM   4443  H   CYS   325      28.252  19.128  43.051  1.00  0.00           H  
ATOM   4444  HA  CYS   325      26.256  21.016  42.291  1.00  0.00           H  
ATOM   4445  HB2 CYS   325      28.881  20.238  40.964  1.00  0.00           H  
ATOM   4446  HB3 CYS   325      28.621  21.553  42.067  1.00  0.00           H  
ATOM   4447  N   HIS   326      26.592  18.340  40.354  1.00  0.00           N  
ATOM   4448  CA  HIS   326      25.956  17.473  39.363  1.00  0.00           C  
ATOM   4449  C   HIS   326      24.556  17.004  39.804  1.00  0.00           C  
ATOM   4450  O   HIS   326      23.646  17.009  38.979  1.00  0.00           O  
ATOM   4451  CB  HIS   326      26.898  16.289  39.057  1.00  0.00           C  
ATOM   4452  CG  HIS   326      26.644  15.611  37.733  1.00  0.00           C  
ATOM   4453  ND1 HIS   326      27.454  15.814  36.609  1.00  0.00           N  
ATOM   4454  CD2 HIS   326      25.639  14.728  37.399  1.00  0.00           C  
ATOM   4455  CE1 HIS   326      26.907  15.070  35.655  1.00  0.00           C  
ATOM   4456  NE2 HIS   326      25.822  14.411  36.065  1.00  0.00           N  
ATOM   4457  H   HIS   326      27.467  18.004  40.736  1.00  0.00           H  
ATOM   4458  HA  HIS   326      25.849  18.071  38.456  1.00  0.00           H  
ATOM   4459  HB2 HIS   326      26.850  15.542  39.851  1.00  0.00           H  
ATOM   4460  HB3 HIS   326      27.932  16.637  39.039  1.00  0.00           H  
ATOM   4461  HD2 HIS   326      24.831  14.326  37.989  1.00  0.00           H  
ATOM   4462  HE2 HIS   326      25.240  13.803  35.501  1.00  0.00           H  
ATOM   4463  HE1 HIS   326      27.292  15.015  34.647  1.00  0.00           H  
ATOM   4464  N   GLN   327      24.400  16.668  41.098  1.00  0.00           N  
ATOM   4465  CA  GLN   327      23.121  16.303  41.714  1.00  0.00           C  
ATOM   4466  C   GLN   327      22.127  17.471  41.829  1.00  0.00           C  
ATOM   4467  O   GLN   327      20.944  17.261  41.567  1.00  0.00           O  
ATOM   4468  CB  GLN   327      23.366  15.647  43.093  1.00  0.00           C  
ATOM   4469  CG  GLN   327      23.995  14.237  43.056  1.00  0.00           C  
ATOM   4470  CD  GLN   327      23.151  13.211  42.298  1.00  0.00           C  
ATOM   4471  OE1 GLN   327      23.417  12.923  41.134  1.00  0.00           O  
ATOM   4472  NE2 GLN   327      22.128  12.659  42.954  1.00  0.00           N  
ATOM   4473  H   GLN   327      25.203  16.678  41.711  1.00  0.00           H  
ATOM   4474  HA  GLN   327      22.645  15.576  41.055  1.00  0.00           H  
ATOM   4475  HB2 GLN   327      22.423  15.583  43.639  1.00  0.00           H  
ATOM   4476  HB3 GLN   327      24.005  16.298  43.692  1.00  0.00           H  
ATOM   4477  HG2 GLN   327      24.162  13.881  44.073  1.00  0.00           H  
ATOM   4478  HG3 GLN   327      24.975  14.277  42.584  1.00  0.00           H  
ATOM   4479 HE21 GLN   327      21.930  12.918  43.909  1.00  0.00           H  
ATOM   4480 HE22 GLN   327      21.542  11.980  42.491  1.00  0.00           H  
ATOM   4481  N   SER   328      22.614  18.677  42.177  1.00  0.00           N  
ATOM   4482  CA  SER   328      21.813  19.908  42.248  1.00  0.00           C  
ATOM   4483  C   SER   328      21.398  20.472  40.870  1.00  0.00           C  
ATOM   4484  O   SER   328      20.518  21.331  40.827  1.00  0.00           O  
ATOM   4485  CB  SER   328      22.530  20.948  43.138  1.00  0.00           C  
ATOM   4486  OG  SER   328      23.647  21.538  42.506  1.00  0.00           O  
ATOM   4487  H   SER   328      23.597  18.770  42.397  1.00  0.00           H  
ATOM   4488  HA  SER   328      20.886  19.649  42.763  1.00  0.00           H  
ATOM   4489  HB2 SER   328      22.841  20.503  44.084  1.00  0.00           H  
ATOM   4490  HB3 SER   328      21.836  21.750  43.393  1.00  0.00           H  
ATOM   4491  HG  SER   328      24.272  20.842  42.284  1.00  0.00           H  
ATOM   4492  N   ILE   329      21.999  19.960  39.782  1.00  0.00           N  
ATOM   4493  CA  ILE   329      21.624  20.259  38.401  1.00  0.00           C  
ATOM   4494  C   ILE   329      20.697  19.168  37.815  1.00  0.00           C  
ATOM   4495  O   ILE   329      19.819  19.505  37.022  1.00  0.00           O  
ATOM   4496  CB  ILE   329      22.877  20.463  37.502  1.00  0.00           C  
ATOM   4497  CG1 ILE   329      23.625  21.757  37.906  1.00  0.00           C  
ATOM   4498  CG2 ILE   329      22.562  20.496  35.993  1.00  0.00           C  
ATOM   4499  CD1 ILE   329      25.093  21.801  37.467  1.00  0.00           C  
ATOM   4500  H   ILE   329      22.741  19.284  39.902  1.00  0.00           H  
ATOM   4501  HA  ILE   329      21.066  21.196  38.377  1.00  0.00           H  
ATOM   4502  HB  ILE   329      23.552  19.623  37.678  1.00  0.00           H  
ATOM   4503 HG12 ILE   329      23.609  21.883  38.988  1.00  0.00           H  
ATOM   4504 HG13 ILE   329      23.102  22.623  37.502  1.00  0.00           H  
ATOM   4505 HG21 ILE   329      21.796  21.238  35.765  1.00  0.00           H  
ATOM   4506 HG22 ILE   329      22.206  19.534  35.633  1.00  0.00           H  
ATOM   4507 HG23 ILE   329      23.441  20.737  35.406  1.00  0.00           H  
ATOM   4508 HD11 ILE   329      25.639  20.921  37.807  1.00  0.00           H  
ATOM   4509 HD12 ILE   329      25.589  22.682  37.871  1.00  0.00           H  
ATOM   4510 HD13 ILE   329      25.185  21.853  36.387  1.00  0.00           H  
ATOM   4511  N   LEU   330      20.840  17.900  38.246  1.00  0.00           N  
ATOM   4512  CA  LEU   330      19.874  16.834  37.941  1.00  0.00           C  
ATOM   4513  C   LEU   330      18.521  17.030  38.655  1.00  0.00           C  
ATOM   4514  O   LEU   330      17.511  16.519  38.175  1.00  0.00           O  
ATOM   4515  CB  LEU   330      20.472  15.448  38.264  1.00  0.00           C  
ATOM   4516  CG  LEU   330      21.539  14.957  37.262  1.00  0.00           C  
ATOM   4517  CD1 LEU   330      22.153  13.635  37.749  1.00  0.00           C  
ATOM   4518  CD2 LEU   330      20.999  14.806  35.828  1.00  0.00           C  
ATOM   4519  H   LEU   330      21.595  17.659  38.873  1.00  0.00           H  
ATOM   4520  HA  LEU   330      19.662  16.884  36.875  1.00  0.00           H  
ATOM   4521  HB2 LEU   330      19.675  14.703  38.290  1.00  0.00           H  
ATOM   4522  HB3 LEU   330      20.889  15.465  39.272  1.00  0.00           H  
ATOM   4523  HG  LEU   330      22.343  15.691  37.226  1.00  0.00           H  
ATOM   4524 HD11 LEU   330      21.398  12.852  37.825  1.00  0.00           H  
ATOM   4525 HD12 LEU   330      22.607  13.755  38.732  1.00  0.00           H  
ATOM   4526 HD13 LEU   330      22.926  13.283  37.066  1.00  0.00           H  
ATOM   4527 HD21 LEU   330      19.917  14.931  35.771  1.00  0.00           H  
ATOM   4528 HD22 LEU   330      21.216  13.818  35.426  1.00  0.00           H  
ATOM   4529 HD23 LEU   330      21.453  15.539  35.159  1.00  0.00           H  
ATOM   4530  N   GLU   331      18.523  17.809  39.748  1.00  0.00           N  
ATOM   4531  CA  GLU   331      17.358  18.280  40.496  1.00  0.00           C  
ATOM   4532  C   GLU   331      16.418  19.191  39.671  1.00  0.00           C  
ATOM   4533  O   GLU   331      15.221  19.219  39.957  1.00  0.00           O  
ATOM   4534  CB  GLU   331      17.908  18.987  41.755  1.00  0.00           C  
ATOM   4535  CG  GLU   331      16.905  19.593  42.754  1.00  0.00           C  
ATOM   4536  CD  GLU   331      16.101  18.595  43.592  1.00  0.00           C  
ATOM   4537  OE1 GLU   331      15.441  19.081  44.538  1.00  0.00           O  
ATOM   4538  OE2 GLU   331      16.166  17.379  43.308  1.00  0.00           O1-
ATOM   4539  H   GLU   331      19.412  18.148  40.087  1.00  0.00           H  
ATOM   4540  HA  GLU   331      16.784  17.402  40.795  1.00  0.00           H  
ATOM   4541  HB2 GLU   331      18.561  19.795  41.431  1.00  0.00           H  
ATOM   4542  HB3 GLU   331      18.557  18.298  42.298  1.00  0.00           H  
ATOM   4543  HG2 GLU   331      16.218  20.277  42.257  1.00  0.00           H  
ATOM   4544  HG3 GLU   331      17.480  20.198  43.450  1.00  0.00           H  
ATOM   4545  N   LEU   332      16.964  19.892  38.659  1.00  0.00           N  
ATOM   4546  CA  LEU   332      16.225  20.749  37.724  1.00  0.00           C  
ATOM   4547  C   LEU   332      16.085  20.142  36.310  1.00  0.00           C  
ATOM   4548  O   LEU   332      15.424  20.761  35.477  1.00  0.00           O  
ATOM   4549  CB  LEU   332      16.787  22.197  37.766  1.00  0.00           C  
ATOM   4550  CG  LEU   332      18.288  22.405  37.453  1.00  0.00           C  
ATOM   4551  CD1 LEU   332      18.618  22.322  35.952  1.00  0.00           C  
ATOM   4552  CD2 LEU   332      18.802  23.736  38.036  1.00  0.00           C  
ATOM   4553  H   LEU   332      17.957  19.811  38.487  1.00  0.00           H  
ATOM   4554  HA  LEU   332      15.194  20.831  38.071  1.00  0.00           H  
ATOM   4555  HB2 LEU   332      16.599  22.557  38.779  1.00  0.00           H  
ATOM   4556  HB3 LEU   332      16.203  22.851  37.121  1.00  0.00           H  
ATOM   4557  HG  LEU   332      18.843  21.627  37.970  1.00  0.00           H  
ATOM   4558 HD11 LEU   332      17.943  22.947  35.368  1.00  0.00           H  
ATOM   4559 HD12 LEU   332      18.550  21.303  35.572  1.00  0.00           H  
ATOM   4560 HD13 LEU   332      19.634  22.663  35.755  1.00  0.00           H  
ATOM   4561 HD21 LEU   332      19.197  24.404  37.270  1.00  0.00           H  
ATOM   4562 HD22 LEU   332      19.605  23.549  38.747  1.00  0.00           H  
ATOM   4563 HD23 LEU   332      18.027  24.287  38.567  1.00  0.00           H  
ATOM   4564  N   PHE   333      16.638  18.935  36.082  1.00  0.00           N  
ATOM   4565  CA  PHE   333      16.433  18.113  34.885  1.00  0.00           C  
ATOM   4566  C   PHE   333      15.597  16.881  35.265  1.00  0.00           C  
ATOM   4567  O   PHE   333      16.162  15.827  35.558  1.00  0.00           O  
ATOM   4568  CB  PHE   333      17.796  17.680  34.291  1.00  0.00           C  
ATOM   4569  CG  PHE   333      18.618  18.742  33.584  1.00  0.00           C  
ATOM   4570  CD1 PHE   333      20.015  18.800  33.775  1.00  0.00           C  
ATOM   4571  CD2 PHE   333      18.031  19.555  32.593  1.00  0.00           C  
ATOM   4572  CE1 PHE   333      20.782  19.689  33.033  1.00  0.00           C  
ATOM   4573  CE2 PHE   333      18.818  20.420  31.848  1.00  0.00           C  
ATOM   4574  CZ  PHE   333      20.183  20.497  32.078  1.00  0.00           C  
ATOM   4575  H   PHE   333      17.152  18.487  36.827  1.00  0.00           H  
ATOM   4576  HA  PHE   333      15.866  18.656  34.127  1.00  0.00           H  
ATOM   4577  HB2 PHE   333      17.650  16.879  33.564  1.00  0.00           H  
ATOM   4578  HB3 PHE   333      18.403  17.246  35.084  1.00  0.00           H  
ATOM   4579  HD1 PHE   333      20.495  18.151  34.493  1.00  0.00           H  
ATOM   4580  HD2 PHE   333      16.975  19.494  32.390  1.00  0.00           H  
ATOM   4581  HE1 PHE   333      21.851  19.739  33.183  1.00  0.00           H  
ATOM   4582  HE2 PHE   333      18.370  21.024  31.073  1.00  0.00           H  
ATOM   4583  HZ  PHE   333      20.782  21.173  31.489  1.00  0.00           H  
ATOM   4584  N   ASN   334      14.263  17.038  35.276  1.00  0.00           N  
ATOM   4585  CA  ASN   334      13.329  15.975  35.654  1.00  0.00           C  
ATOM   4586  C   ASN   334      13.249  14.888  34.562  1.00  0.00           C  
ATOM   4587  O   ASN   334      13.083  15.215  33.390  1.00  0.00           O  
ATOM   4588  CB  ASN   334      11.936  16.588  35.942  1.00  0.00           C  
ATOM   4589  CG  ASN   334      11.077  15.771  36.918  1.00  0.00           C  
ATOM   4590  OD1 ASN   334      11.264  14.567  37.084  1.00  0.00           O  
ATOM   4591  ND2 ASN   334      10.110  16.426  37.564  1.00  0.00           N  
ATOM   4592  H   ASN   334      13.855  17.923  35.006  1.00  0.00           H  
ATOM   4593  HA  ASN   334      13.692  15.475  36.556  1.00  0.00           H  
ATOM   4594  HB2 ASN   334      11.383  16.787  35.023  1.00  0.00           H  
ATOM   4595  HB3 ASN   334      12.082  17.560  36.417  1.00  0.00           H  
ATOM   4596 HD21 ASN   334       9.966  17.413  37.411  1.00  0.00           H  
ATOM   4597 HD22 ASN   334       9.517  15.934  38.217  1.00  0.00           H  
ATOM   4598  N   THR   335      13.363  13.617  34.973  1.00  0.00           N  
ATOM   4599  CA  THR   335      13.293  12.441  34.099  1.00  0.00           C  
ATOM   4600  C   THR   335      12.348  11.361  34.681  1.00  0.00           C  
ATOM   4601  O   THR   335      12.375  10.222  34.211  1.00  0.00           O  
ATOM   4602  CB  THR   335      14.707  11.834  33.858  1.00  0.00           C  
ATOM   4603  CG2 THR   335      15.725  12.821  33.263  1.00  0.00           C  
ATOM   4604  OG1 THR   335      15.250  11.258  35.034  1.00  0.00           O  
ATOM   4605  H   THR   335      13.530  13.424  35.950  1.00  0.00           H  
ATOM   4606  HA  THR   335      12.868  12.715  33.132  1.00  0.00           H  
ATOM   4607  HB  THR   335      14.608  11.022  33.136  1.00  0.00           H  
ATOM   4608 HG21 THR   335      15.963  13.625  33.960  1.00  0.00           H  
ATOM   4609 HG22 THR   335      15.341  13.275  32.350  1.00  0.00           H  
ATOM   4610 HG23 THR   335      16.660  12.319  33.011  1.00  0.00           H  
ATOM   4611  HG1 THR   335      16.161  11.011  34.862  1.00  0.00           H  
ATOM   4612  N   SER   336      11.505  11.735  35.662  1.00  0.00           N  
ATOM   4613  CA  SER   336      10.560  10.850  36.357  1.00  0.00           C  
ATOM   4614  C   SER   336       9.365  10.374  35.501  1.00  0.00           C  
ATOM   4615  O   SER   336       8.611   9.518  35.964  1.00  0.00           O  
ATOM   4616  CB  SER   336      10.045  11.563  37.625  1.00  0.00           C  
ATOM   4617  OG  SER   336      11.083  11.726  38.569  1.00  0.00           O  
ATOM   4618  H   SER   336      11.516  12.695  35.978  1.00  0.00           H  
ATOM   4619  HA  SER   336      11.099   9.951  36.662  1.00  0.00           H  
ATOM   4620  HB2 SER   336       9.260  10.980  38.109  1.00  0.00           H  
ATOM   4621  HB3 SER   336       9.608  12.532  37.384  1.00  0.00           H  
ATOM   4622  HG  SER   336      11.644  12.451  38.281  1.00  0.00           H  
ATOM   4623  N   TYR   337       9.197  10.935  34.292  1.00  0.00           N  
ATOM   4624  CA  TYR   337       8.080  10.664  33.392  1.00  0.00           C  
ATOM   4625  C   TYR   337       8.502  10.893  31.933  1.00  0.00           C  
ATOM   4626  O   TYR   337       9.386  11.706  31.660  1.00  0.00           O  
ATOM   4627  CB  TYR   337       6.861  11.532  33.795  1.00  0.00           C  
ATOM   4628  CG  TYR   337       7.075  13.040  33.746  1.00  0.00           C  
ATOM   4629  CD1 TYR   337       7.641  13.709  34.851  1.00  0.00           C  
ATOM   4630  CE1 TYR   337       7.878  15.096  34.796  1.00  0.00           C  
ATOM   4631  CZ  TYR   337       7.544  15.823  33.639  1.00  0.00           C  
ATOM   4632  OH  TYR   337       7.799  17.162  33.579  1.00  0.00           O  
ATOM   4633  CE2 TYR   337       6.953  15.164  32.543  1.00  0.00           C  
ATOM   4634  CD2 TYR   337       6.721  13.775  32.595  1.00  0.00           C  
ATOM   4635  H   TYR   337       9.867  11.616  33.962  1.00  0.00           H  
ATOM   4636  HA  TYR   337       7.806   9.611  33.488  1.00  0.00           H  
ATOM   4637  HB2 TYR   337       6.543  11.266  34.804  1.00  0.00           H  
ATOM   4638  HB3 TYR   337       6.013  11.284  33.155  1.00  0.00           H  
ATOM   4639  HD1 TYR   337       7.909  13.159  35.741  1.00  0.00           H  
ATOM   4640  HD2 TYR   337       6.286  13.275  31.742  1.00  0.00           H  
ATOM   4641  HE1 TYR   337       8.322  15.599  35.641  1.00  0.00           H  
ATOM   4642  HE2 TYR   337       6.693  15.716  31.652  1.00  0.00           H  
ATOM   4643  HH  TYR   337       7.605  17.538  32.716  1.00  0.00           H  
ATOM   4644  N   CYS   338       7.814  10.183  31.027  1.00  0.00           N  
ATOM   4645  CA  CYS   338       7.933  10.296  29.575  1.00  0.00           C  
ATOM   4646  C   CYS   338       6.688   9.623  28.949  1.00  0.00           C  
ATOM   4647  O   CYS   338       6.514   8.417  29.141  1.00  0.00           O  
ATOM   4648  CB  CYS   338       9.249   9.639  29.092  1.00  0.00           C  
ATOM   4649  SG  CYS   338       9.496   9.558  27.292  1.00  0.00           S  
ATOM   4650  H   CYS   338       7.113   9.529  31.347  1.00  0.00           H  
ATOM   4651  HA  CYS   338       7.993  11.357  29.336  1.00  0.00           H  
ATOM   4652  HB2 CYS   338       9.304   8.616  29.466  1.00  0.00           H  
ATOM   4653  HB3 CYS   338      10.108  10.160  29.516  1.00  0.00           H  
ATOM   4654  N   PRO   339       5.847  10.378  28.203  1.00  0.00           N  
ATOM   4655  CA  PRO   339       4.648   9.813  27.553  1.00  0.00           C  
ATOM   4656  C   PRO   339       4.920   9.099  26.209  1.00  0.00           C  
ATOM   4657  O   PRO   339       3.967   8.632  25.587  1.00  0.00           O  
ATOM   4658  CB  PRO   339       3.750  11.048  27.383  1.00  0.00           C  
ATOM   4659  CG  PRO   339       4.727  12.184  27.129  1.00  0.00           C  
ATOM   4660  CD  PRO   339       5.929  11.825  27.995  1.00  0.00           C  
ATOM   4661  HA  PRO   339       4.148   9.097  28.208  1.00  0.00           H  
ATOM   4662  HB2 PRO   339       3.208  11.231  28.312  1.00  0.00           H  
ATOM   4663  HB3 PRO   339       3.009  10.954  26.588  1.00  0.00           H  
ATOM   4664  HG2 PRO   339       4.317  13.172  27.340  1.00  0.00           H  
ATOM   4665  HG3 PRO   339       5.020  12.163  26.082  1.00  0.00           H  
ATOM   4666  HD2 PRO   339       6.858  12.113  27.502  1.00  0.00           H  
ATOM   4667  HD3 PRO   339       5.869  12.334  28.959  1.00  0.00           H  
ATOM   4668  N   TYR   340       6.194   9.046  25.784  1.00  0.00           N  
ATOM   4669  CA  TYR   340       6.648   8.525  24.493  1.00  0.00           C  
ATOM   4670  C   TYR   340       7.645   7.371  24.698  1.00  0.00           C  
ATOM   4671  O   TYR   340       7.941   7.006  25.837  1.00  0.00           O  
ATOM   4672  CB  TYR   340       7.266   9.700  23.695  1.00  0.00           C  
ATOM   4673  CG  TYR   340       6.341  10.897  23.520  1.00  0.00           C  
ATOM   4674  CD1 TYR   340       5.021  10.713  23.054  1.00  0.00           C  
ATOM   4675  CD2 TYR   340       6.779  12.194  23.861  1.00  0.00           C  
ATOM   4676  CE1 TYR   340       4.143  11.806  22.952  1.00  0.00           C  
ATOM   4677  CE2 TYR   340       5.905  13.293  23.740  1.00  0.00           C  
ATOM   4678  CZ  TYR   340       4.586  13.099  23.282  1.00  0.00           C  
ATOM   4679  OH  TYR   340       3.741  14.161  23.145  1.00  0.00           O  
ATOM   4680  H   TYR   340       6.922   9.426  26.371  1.00  0.00           H  
ATOM   4681  HA  TYR   340       5.812   8.108  23.930  1.00  0.00           H  
ATOM   4682  HB2 TYR   340       7.572   9.374  22.702  1.00  0.00           H  
ATOM   4683  HB3 TYR   340       8.178  10.034  24.192  1.00  0.00           H  
ATOM   4684  HD1 TYR   340       4.667   9.728  22.788  1.00  0.00           H  
ATOM   4685  HD2 TYR   340       7.784  12.352  24.227  1.00  0.00           H  
ATOM   4686  HE1 TYR   340       3.134  11.653  22.599  1.00  0.00           H  
ATOM   4687  HE2 TYR   340       6.249  14.283  24.001  1.00  0.00           H  
ATOM   4688  HH  TYR   340       4.180  15.011  23.229  1.00  0.00           H  
ATOM   4689  N   SER   341       8.137   6.801  23.583  1.00  0.00           N  
ATOM   4690  CA  SER   341       9.107   5.698  23.561  1.00  0.00           C  
ATOM   4691  C   SER   341      10.465   6.063  24.191  1.00  0.00           C  
ATOM   4692  O   SER   341      11.103   5.197  24.788  1.00  0.00           O  
ATOM   4693  CB  SER   341       9.319   5.227  22.109  1.00  0.00           C  
ATOM   4694  OG  SER   341       8.133   4.673  21.580  1.00  0.00           O  
ATOM   4695  H   SER   341       7.822   7.127  22.675  1.00  0.00           H  
ATOM   4696  HA  SER   341       8.690   4.871  24.139  1.00  0.00           H  
ATOM   4697  HB2 SER   341      10.097   4.464  22.060  1.00  0.00           H  
ATOM   4698  HB3 SER   341       9.646   6.051  21.474  1.00  0.00           H  
ATOM   4699  HG  SER   341       7.552   5.403  21.336  1.00  0.00           H  
ATOM   4700  N   GLN   342      10.859   7.340  24.056  1.00  0.00           N  
ATOM   4701  CA  GLN   342      12.080   7.931  24.596  1.00  0.00           C  
ATOM   4702  C   GLN   342      11.940   9.466  24.569  1.00  0.00           C  
ATOM   4703  O   GLN   342      11.230  10.008  23.718  1.00  0.00           O  
ATOM   4704  CB  GLN   342      13.353   7.379  23.887  1.00  0.00           C  
ATOM   4705  CG  GLN   342      13.626   7.777  22.417  1.00  0.00           C  
ATOM   4706  CD  GLN   342      12.547   7.344  21.418  1.00  0.00           C  
ATOM   4707  OE1 GLN   342      12.496   6.181  21.024  1.00  0.00           O  
ATOM   4708  NE2 GLN   342      11.675   8.269  21.012  1.00  0.00           N  
ATOM   4709  H   GLN   342      10.266   7.982  23.549  1.00  0.00           H  
ATOM   4710  HA  GLN   342      12.129   7.637  25.647  1.00  0.00           H  
ATOM   4711  HB2 GLN   342      13.369   6.292  23.961  1.00  0.00           H  
ATOM   4712  HB3 GLN   342      14.217   7.702  24.469  1.00  0.00           H  
ATOM   4713  HG2 GLN   342      14.564   7.320  22.100  1.00  0.00           H  
ATOM   4714  HG3 GLN   342      13.804   8.845  22.361  1.00  0.00           H  
ATOM   4715 HE21 GLN   342      11.756   9.220  21.349  1.00  0.00           H  
ATOM   4716 HE22 GLN   342      10.910   8.024  20.395  1.00  0.00           H  
ATOM   4717  N   CYS   343      12.585  10.128  25.544  1.00  0.00           N  
ATOM   4718  CA  CYS   343      12.470  11.565  25.809  1.00  0.00           C  
ATOM   4719  C   CYS   343      13.846  12.180  26.108  1.00  0.00           C  
ATOM   4720  O   CYS   343      14.803  11.463  26.405  1.00  0.00           O  
ATOM   4721  CB  CYS   343      11.522  11.801  27.010  1.00  0.00           C  
ATOM   4722  SG  CYS   343       9.757  11.494  26.722  1.00  0.00           S  
ATOM   4723  H   CYS   343      13.170   9.617  26.189  1.00  0.00           H  
ATOM   4724  HA  CYS   343      12.070  12.079  24.932  1.00  0.00           H  
ATOM   4725  HB2 CYS   343      11.587  12.838  27.339  1.00  0.00           H  
ATOM   4726  HB3 CYS   343      11.842  11.211  27.869  1.00  0.00           H  
ATOM   4727  N   ALA   344      13.887  13.521  26.054  1.00  0.00           N  
ATOM   4728  CA  ALA   344      14.988  14.368  26.502  1.00  0.00           C  
ATOM   4729  C   ALA   344      14.899  14.572  28.029  1.00  0.00           C  
ATOM   4730  O   ALA   344      15.110  13.612  28.770  1.00  0.00           O  
ATOM   4731  CB  ALA   344      14.953  15.681  25.692  1.00  0.00           C  
ATOM   4732  H   ALA   344      13.044  14.019  25.796  1.00  0.00           H  
ATOM   4733  HA  ALA   344      15.932  13.862  26.297  1.00  0.00           H  
ATOM   4734  HB1 ALA   344      13.952  16.112  25.681  1.00  0.00           H  
ATOM   4735  HB2 ALA   344      15.252  15.513  24.659  1.00  0.00           H  
ATOM   4736  HB3 ALA   344      15.637  16.431  26.088  1.00  0.00           H  
ATOM   4737  N   PHE   345      14.587  15.800  28.472  1.00  0.00           N  
ATOM   4738  CA  PHE   345      14.354  16.154  29.872  1.00  0.00           C  
ATOM   4739  C   PHE   345      13.036  16.930  30.007  1.00  0.00           C  
ATOM   4740  O   PHE   345      12.563  17.535  29.044  1.00  0.00           O  
ATOM   4741  CB  PHE   345      15.573  16.907  30.448  1.00  0.00           C  
ATOM   4742  CG  PHE   345      15.945  18.237  29.811  1.00  0.00           C  
ATOM   4743  CD1 PHE   345      16.783  18.275  28.676  1.00  0.00           C  
ATOM   4744  CD2 PHE   345      15.366  19.438  30.270  1.00  0.00           C  
ATOM   4745  CE1 PHE   345      17.119  19.490  28.098  1.00  0.00           C  
ATOM   4746  CE2 PHE   345      15.717  20.644  29.681  1.00  0.00           C  
ATOM   4747  CZ  PHE   345      16.613  20.673  28.619  1.00  0.00           C  
ATOM   4748  H   PHE   345      14.430  16.544  27.806  1.00  0.00           H  
ATOM   4749  HA  PHE   345      14.230  15.240  30.457  1.00  0.00           H  
ATOM   4750  HB2 PHE   345      16.445  16.254  30.414  1.00  0.00           H  
ATOM   4751  HB3 PHE   345      15.403  17.089  31.511  1.00  0.00           H  
ATOM   4752  HD1 PHE   345      17.182  17.362  28.264  1.00  0.00           H  
ATOM   4753  HD2 PHE   345      14.679  19.428  31.103  1.00  0.00           H  
ATOM   4754  HE1 PHE   345      17.780  19.516  27.244  1.00  0.00           H  
ATOM   4755  HE2 PHE   345      15.292  21.562  30.054  1.00  0.00           H  
ATOM   4756  HZ  PHE   345      16.891  21.616  28.175  1.00  0.00           H  
ATOM   4757  N   ASN   346      12.460  16.850  31.217  1.00  0.00           N  
ATOM   4758  CA  ASN   346      11.129  17.323  31.626  1.00  0.00           C  
ATOM   4759  C   ASN   346       9.989  16.589  30.886  1.00  0.00           C  
ATOM   4760  O   ASN   346       8.921  17.167  30.685  1.00  0.00           O  
ATOM   4761  CB  ASN   346      11.014  18.870  31.546  1.00  0.00           C  
ATOM   4762  CG  ASN   346      12.028  19.637  32.406  1.00  0.00           C  
ATOM   4763  OD1 ASN   346      12.641  19.096  33.326  1.00  0.00           O  
ATOM   4764  ND2 ASN   346      12.191  20.927  32.110  1.00  0.00           N  
ATOM   4765  H   ASN   346      12.942  16.327  31.939  1.00  0.00           H  
ATOM   4766  HA  ASN   346      11.022  17.034  32.671  1.00  0.00           H  
ATOM   4767  HB2 ASN   346      10.025  19.182  31.884  1.00  0.00           H  
ATOM   4768  HB3 ASN   346      11.101  19.203  30.511  1.00  0.00           H  
ATOM   4769 HD21 ASN   346      11.672  21.349  31.354  1.00  0.00           H  
ATOM   4770 HD22 ASN   346      12.832  21.495  32.651  1.00  0.00           H  
ATOM   4771  N   GLY   347      10.238  15.323  30.497  1.00  0.00           N  
ATOM   4772  CA  GLY   347       9.316  14.452  29.762  1.00  0.00           C  
ATOM   4773  C   GLY   347       9.024  14.921  28.327  1.00  0.00           C  
ATOM   4774  O   GLY   347       8.093  14.406  27.711  1.00  0.00           O  
ATOM   4775  H   GLY   347      11.141  14.927  30.717  1.00  0.00           H  
ATOM   4776  HA2 GLY   347       8.379  14.348  30.307  1.00  0.00           H  
ATOM   4777  HA3 GLY   347       9.759  13.458  29.703  1.00  0.00           H  
ATOM   4778  N   ILE   348       9.797  15.884  27.798  1.00  0.00           N  
ATOM   4779  CA  ILE   348       9.670  16.413  26.441  1.00  0.00           C  
ATOM   4780  C   ILE   348      10.322  15.445  25.438  1.00  0.00           C  
ATOM   4781  O   ILE   348      11.350  14.848  25.753  1.00  0.00           O  
ATOM   4782  CB  ILE   348      10.373  17.796  26.328  1.00  0.00           C  
ATOM   4783  CG2 ILE   348      10.358  18.407  24.910  1.00  0.00           C  
ATOM   4784  CG1 ILE   348       9.833  18.819  27.359  1.00  0.00           C  
ATOM   4785  CD1 ILE   348       8.315  19.049  27.319  1.00  0.00           C  
ATOM   4786  H   ILE   348      10.547  16.274  28.351  1.00  0.00           H  
ATOM   4787  HA  ILE   348       8.612  16.520  26.192  1.00  0.00           H  
ATOM   4788  HB  ILE   348      11.422  17.632  26.574  1.00  0.00           H  
ATOM   4789 HG12 ILE   348      10.345  19.774  27.237  1.00  0.00           H  
ATOM   4790 HG13 ILE   348      10.096  18.489  28.363  1.00  0.00           H  
ATOM   4791 HG21 ILE   348       9.346  18.497  24.515  1.00  0.00           H  
ATOM   4792 HG22 ILE   348      10.943  17.826  24.199  1.00  0.00           H  
ATOM   4793 HG23 ILE   348      10.797  19.402  24.926  1.00  0.00           H  
ATOM   4794 HD11 ILE   348       7.942  19.141  26.300  1.00  0.00           H  
ATOM   4795 HD12 ILE   348       8.051  19.964  27.850  1.00  0.00           H  
ATOM   4796 HD13 ILE   348       7.783  18.228  27.800  1.00  0.00           H  
ATOM   4797  N   PHE   349       9.705  15.315  24.253  1.00  0.00           N  
ATOM   4798  CA  PHE   349      10.091  14.391  23.187  1.00  0.00           C  
ATOM   4799  C   PHE   349      11.540  14.529  22.678  1.00  0.00           C  
ATOM   4800  O   PHE   349      12.109  15.620  22.697  1.00  0.00           O  
ATOM   4801  CB  PHE   349       9.069  14.531  22.042  1.00  0.00           C  
ATOM   4802  CG  PHE   349       9.299  13.654  20.822  1.00  0.00           C  
ATOM   4803  CD1 PHE   349       9.279  12.249  20.943  1.00  0.00           C  
ATOM   4804  CD2 PHE   349       9.594  14.234  19.571  1.00  0.00           C  
ATOM   4805  CE1 PHE   349       9.546  11.461  19.833  1.00  0.00           C  
ATOM   4806  CE2 PHE   349       9.811  13.427  18.465  1.00  0.00           C  
ATOM   4807  CZ  PHE   349       9.789  12.048  18.600  1.00  0.00           C  
ATOM   4808  H   PHE   349       8.879  15.866  24.072  1.00  0.00           H  
ATOM   4809  HA  PHE   349       9.992  13.387  23.606  1.00  0.00           H  
ATOM   4810  HB2 PHE   349       9.005  15.575  21.729  1.00  0.00           H  
ATOM   4811  HB3 PHE   349       8.083  14.281  22.423  1.00  0.00           H  
ATOM   4812  HD1 PHE   349       9.077  11.782  21.896  1.00  0.00           H  
ATOM   4813  HD2 PHE   349       9.650  15.303  19.464  1.00  0.00           H  
ATOM   4814  HE1 PHE   349       9.551  10.388  19.928  1.00  0.00           H  
ATOM   4815  HE2 PHE   349      10.019  13.872  17.503  1.00  0.00           H  
ATOM   4816  HZ  PHE   349       9.973  11.431  17.737  1.00  0.00           H  
ATOM   4817  N   LEU   350      12.069  13.394  22.198  1.00  0.00           N  
ATOM   4818  CA  LEU   350      13.354  13.234  21.532  1.00  0.00           C  
ATOM   4819  C   LEU   350      13.256  11.896  20.773  1.00  0.00           C  
ATOM   4820  O   LEU   350      13.022  10.891  21.437  1.00  0.00           O  
ATOM   4821  CB  LEU   350      14.460  13.187  22.617  1.00  0.00           C  
ATOM   4822  CG  LEU   350      15.912  13.080  22.098  1.00  0.00           C  
ATOM   4823  CD1 LEU   350      16.308  14.295  21.241  1.00  0.00           C  
ATOM   4824  CD2 LEU   350      16.904  12.849  23.259  1.00  0.00           C  
ATOM   4825  H   LEU   350      11.515  12.550  22.237  1.00  0.00           H  
ATOM   4826  HA  LEU   350      13.512  14.081  20.868  1.00  0.00           H  
ATOM   4827  HB2 LEU   350      14.263  12.341  23.276  1.00  0.00           H  
ATOM   4828  HB3 LEU   350      14.379  14.072  23.242  1.00  0.00           H  
ATOM   4829  HG  LEU   350      15.979  12.196  21.464  1.00  0.00           H  
ATOM   4830 HD11 LEU   350      15.682  15.162  21.452  1.00  0.00           H  
ATOM   4831 HD12 LEU   350      16.192  14.060  20.185  1.00  0.00           H  
ATOM   4832 HD13 LEU   350      17.344  14.598  21.391  1.00  0.00           H  
ATOM   4833 HD21 LEU   350      17.543  13.713  23.442  1.00  0.00           H  
ATOM   4834 HD22 LEU   350      17.556  12.001  23.049  1.00  0.00           H  
ATOM   4835 HD23 LEU   350      16.393  12.634  24.198  1.00  0.00           H  
ATOM   4836  N   PRO   351      13.404  11.864  19.429  1.00  0.00           N  
ATOM   4837  CA  PRO   351      13.462  10.590  18.683  1.00  0.00           C  
ATOM   4838  C   PRO   351      14.839   9.891  18.815  1.00  0.00           C  
ATOM   4839  O   PRO   351      15.756  10.479  19.393  1.00  0.00           O  
ATOM   4840  CB  PRO   351      13.170  11.024  17.239  1.00  0.00           C  
ATOM   4841  CG  PRO   351      13.760  12.416  17.150  1.00  0.00           C  
ATOM   4842  CD  PRO   351      13.505  13.010  18.530  1.00  0.00           C  
ATOM   4843  HA  PRO   351      12.675   9.921  19.029  1.00  0.00           H  
ATOM   4844  HB2 PRO   351      12.094  11.065  17.078  1.00  0.00           H  
ATOM   4845  HB3 PRO   351      13.582  10.370  16.472  1.00  0.00           H  
ATOM   4846  HG2 PRO   351      13.335  12.986  16.329  1.00  0.00           H  
ATOM   4847  HG3 PRO   351      14.832  12.339  16.988  1.00  0.00           H  
ATOM   4848  HD2 PRO   351      14.297  13.704  18.807  1.00  0.00           H  
ATOM   4849  HD3 PRO   351      12.553  13.536  18.550  1.00  0.00           H  
ATOM   4850  N   PRO   352      14.986   8.676  18.232  1.00  0.00           N  
ATOM   4851  CA  PRO   352      16.292   7.993  18.109  1.00  0.00           C  
ATOM   4852  C   PRO   352      17.380   8.836  17.413  1.00  0.00           C  
ATOM   4853  O   PRO   352      17.211   9.205  16.249  1.00  0.00           O  
ATOM   4854  CB  PRO   352      15.953   6.705  17.334  1.00  0.00           C  
ATOM   4855  CG  PRO   352      14.501   6.432  17.684  1.00  0.00           C  
ATOM   4856  CD  PRO   352      13.906   7.831  17.713  1.00  0.00           C  
ATOM   4857  HA  PRO   352      16.612   7.726  19.118  1.00  0.00           H  
ATOM   4858  HB2 PRO   352      16.607   5.873  17.595  1.00  0.00           H  
ATOM   4859  HB3 PRO   352      16.029   6.860  16.257  1.00  0.00           H  
ATOM   4860  HG2 PRO   352      14.442   5.990  18.680  1.00  0.00           H  
ATOM   4861  HG3 PRO   352      14.002   5.759  16.988  1.00  0.00           H  
ATOM   4862  HD2 PRO   352      13.651   8.145  16.700  1.00  0.00           H  
ATOM   4863  HD3 PRO   352      12.999   7.849  18.317  1.00  0.00           H  
ATOM   4864  N   LEU   353      18.454   9.141  18.166  1.00  0.00           N  
ATOM   4865  CA  LEU   353      19.611   9.949  17.754  1.00  0.00           C  
ATOM   4866  C   LEU   353      20.337   9.374  16.523  1.00  0.00           C  
ATOM   4867  O   LEU   353      20.317   8.159  16.316  1.00  0.00           O  
ATOM   4868  CB  LEU   353      20.600  10.075  18.939  1.00  0.00           C  
ATOM   4869  CG  LEU   353      20.074  10.854  20.169  1.00  0.00           C  
ATOM   4870  CD1 LEU   353      21.055  10.738  21.358  1.00  0.00           C  
ATOM   4871  CD2 LEU   353      19.730  12.325  19.844  1.00  0.00           C  
ATOM   4872  H   LEU   353      18.490   8.797  19.115  1.00  0.00           H  
ATOM   4873  HA  LEU   353      19.243  10.937  17.488  1.00  0.00           H  
ATOM   4874  HB2 LEU   353      21.518  10.559  18.601  1.00  0.00           H  
ATOM   4875  HB3 LEU   353      20.894   9.070  19.249  1.00  0.00           H  
ATOM   4876  HG  LEU   353      19.149  10.373  20.489  1.00  0.00           H  
ATOM   4877 HD11 LEU   353      21.531  11.686  21.609  1.00  0.00           H  
ATOM   4878 HD12 LEU   353      21.861  10.031  21.159  1.00  0.00           H  
ATOM   4879 HD13 LEU   353      20.539  10.391  22.253  1.00  0.00           H  
ATOM   4880 HD21 LEU   353      20.075  12.620  18.853  1.00  0.00           H  
ATOM   4881 HD22 LEU   353      20.165  13.030  20.552  1.00  0.00           H  
ATOM   4882 HD23 LEU   353      18.651  12.478  19.876  1.00  0.00           H  
ATOM   4883  N   GLN   354      20.971  10.262  15.739  1.00  0.00           N  
ATOM   4884  CA  GLN   354      21.648   9.890  14.499  1.00  0.00           C  
ATOM   4885  C   GLN   354      22.842  10.802  14.209  1.00  0.00           C  
ATOM   4886  O   GLN   354      22.702  12.025  14.243  1.00  0.00           O  
ATOM   4887  CB  GLN   354      20.620   9.889  13.343  1.00  0.00           C  
ATOM   4888  CG  GLN   354      21.140   9.540  11.928  1.00  0.00           C  
ATOM   4889  CD  GLN   354      21.796   8.159  11.812  1.00  0.00           C  
ATOM   4890  OE1 GLN   354      21.657   7.307  12.686  1.00  0.00           O  
ATOM   4891  NE2 GLN   354      22.508   7.918  10.713  1.00  0.00           N  
ATOM   4892  H   GLN   354      20.970  11.245  15.969  1.00  0.00           H  
ATOM   4893  HA  GLN   354      22.045   8.882  14.629  1.00  0.00           H  
ATOM   4894  HB2 GLN   354      20.136  10.865  13.303  1.00  0.00           H  
ATOM   4895  HB3 GLN   354      19.831   9.188  13.596  1.00  0.00           H  
ATOM   4896  HG2 GLN   354      21.847  10.299  11.589  1.00  0.00           H  
ATOM   4897  HG3 GLN   354      20.305   9.573  11.227  1.00  0.00           H  
ATOM   4898 HE21 GLN   354      22.621   8.631   9.996  1.00  0.00           H  
ATOM   4899 HE22 GLN   354      22.950   7.021  10.576  1.00  0.00           H  
ATOM   4900  N   GLY   355      23.971  10.159  13.867  1.00  0.00           N  
ATOM   4901  CA  GLY   355      25.197  10.779  13.374  1.00  0.00           C  
ATOM   4902  C   GLY   355      25.906  11.646  14.422  1.00  0.00           C  
ATOM   4903  O   GLY   355      25.570  11.652  15.608  1.00  0.00           O  
ATOM   4904  H   GLY   355      23.964   9.149  13.878  1.00  0.00           H  
ATOM   4905  HA2 GLY   355      24.966  11.384  12.496  1.00  0.00           H  
ATOM   4906  HA3 GLY   355      25.878   9.992  13.049  1.00  0.00           H  
ATOM   4907  N   ASP   356      26.920  12.375  13.938  1.00  0.00           N  
ATOM   4908  CA  ASP   356      27.707  13.359  14.680  1.00  0.00           C  
ATOM   4909  C   ASP   356      26.880  14.635  14.932  1.00  0.00           C  
ATOM   4910  O   ASP   356      25.980  14.941  14.150  1.00  0.00           O  
ATOM   4911  CB  ASP   356      29.047  13.741  13.994  1.00  0.00           C  
ATOM   4912  CG  ASP   356      29.850  12.636  13.284  1.00  0.00           C  
ATOM   4913  OD1 ASP   356      31.093  12.685  13.410  1.00  0.00           O  
ATOM   4914  OD2 ASP   356      29.247  11.841  12.530  1.00  0.00           O1-
ATOM   4915  H   ASP   356      27.191  12.264  12.970  1.00  0.00           H  
ATOM   4916  HA  ASP   356      27.944  12.913  15.647  1.00  0.00           H  
ATOM   4917  HB2 ASP   356      29.690  14.149  14.769  1.00  0.00           H  
ATOM   4918  HB3 ASP   356      28.896  14.550  13.281  1.00  0.00           H  
ATOM   4919  N   PHE   357      27.210  15.358  16.012  1.00  0.00           N  
ATOM   4920  CA  PHE   357      26.537  16.587  16.434  1.00  0.00           C  
ATOM   4921  C   PHE   357      27.528  17.751  16.542  1.00  0.00           C  
ATOM   4922  O   PHE   357      28.493  17.645  17.292  1.00  0.00           O  
ATOM   4923  CB  PHE   357      25.804  16.358  17.774  1.00  0.00           C  
ATOM   4924  CG  PHE   357      24.394  15.812  17.640  1.00  0.00           C  
ATOM   4925  CD1 PHE   357      24.175  14.477  17.240  1.00  0.00           C  
ATOM   4926  CD2 PHE   357      23.284  16.667  17.809  1.00  0.00           C  
ATOM   4927  CE1 PHE   357      22.881  14.005  17.073  1.00  0.00           C  
ATOM   4928  CE2 PHE   357      21.995  16.172  17.658  1.00  0.00           C  
ATOM   4929  CZ  PHE   357      21.798  14.844  17.298  1.00  0.00           C  
ATOM   4930  H   PHE   357      27.980  15.051  16.595  1.00  0.00           H  
ATOM   4931  HA  PHE   357      25.792  16.866  15.694  1.00  0.00           H  
ATOM   4932  HB2 PHE   357      25.747  17.288  18.343  1.00  0.00           H  
ATOM   4933  HB3 PHE   357      26.380  15.673  18.400  1.00  0.00           H  
ATOM   4934  HD1 PHE   357      25.011  13.814  17.077  1.00  0.00           H  
ATOM   4935  HD2 PHE   357      23.433  17.706  18.058  1.00  0.00           H
[truncated: 150,584 more chars]
